# Supplementary material for: Longitudinal monitoring of honey bee colonies reveals dynamic nature of virus abundance and indicates a negative impact of Lake Sinai virus 2 on colony health
Source: PLoS One. 2020 Sep 8;15(9):e0237544. doi: 10.1371/journal.pone.0237544 (PMC7478651; doi:10.1371/journal.pone.0237544)
Supplement: S1 Table — Longitudinal monitoring of 50 honey bee (Apis mellifera) colonies from one Montana-based commercial beekeeping operation was conducted over the course of one year from November 2015 to October 2016. Samples were collected at six discrete time points, including two while colonies were located in California during (i.e. March 10, 2016) and just after almond pollination (i.e., April 23, 2016). By the end of the study in October 2016, colonies were sampled between three and six times. In total, we analyzed 262 samples, of which 37 were categorized as weak, 24 as average, 197 as strong, 4 were dead at the time of sampling. Honey bee colony population size was used as a proxy for colony health by counting the number of frames more than 2/3 covered with bees (i.e. weak (5 or fewer frames), average (6–8 frames), strong (9 or more frames) covered with bees)). Pathogen diagnostics was performed by PCR (1 = positive detection, 0 = not detected, NA—not assessed or no sample) for 13 pathogens and the most prevalent viral pathogens were assessed by qPCR. Relative RNA equivalents were determined by qPCR and were natural log transformed for statistical analyses (NA = not assessed by qPCR). Samples for which there was no virus detected by PCR would be below detection by qPCR and were thus considered as 0 during statistical analyses of qPCR. Over the course of the study, 22 colonies died, only four of which were collected as dead and analyzed (October 2016). The 18 other colonies that died throughout the study are included in the table at the time period they were found dead, then ommited from the table thereafter. (XLSX) [file pone.0237544.s022.xlsx]

## Sheet: Supporting Table S1
S1 Table - Complete Data Set
Longitudinal monitoring of 50 honey bee (Apis mellifera) colonies from one Montana-based commercial beekeeping operation was conducted over the course of one year from November 2015 to October 2016. Samples were collected at six discrete time points, including two while colonies were located in California during (i.e. March 10, 2016) and just after almond pollination (i.e., April 23, 2016). By th…
Honey bee colony population size was used as a proxy for colony health by counting the number of frames more than 2/3 covered with bees (i.e. weak (5 or fewer frames), average (6-8 frames), strong (9 or more frames) covered with bees)).
Pathogen diagnostics was performed by PCR (1 = positive detection, 0 = not detected, NA - not assessed or no sample) for 13 pathogens and the most prevalent viral pathogens were assessed by qPCR.
Relative RNA equivalents were determined by qPCR and were natural log transformed for statistical analyses (NA= not assessed by qPCR). Samples for which there was no virus detected by PCR would be below detection by qPCR and were thus considered as 0 during statistical analyses of qPCR.
Over the course of the study, 22 colonies died, only four of which were collected as dead and analyzed (October 2016). The 18 other colonies that died throughout the study are included in the table at the time period they were found dead, then ommited from the table thereafter.
									acute bee paralysis virus			black queen cell virus			chronic bee paralysis virus			deformed wing virus			Israeli acute paralysis virus				Kashmir bee virus			Lake Sinai virus 1		Lake Sinai virus 2				Lake Sinai virus 3			Lake Sinai virus 4		sacbrood virus			Lotmaria passim (Crithidia mellficae, sf)				Nosema ceranae
									ABPV PCR	ABPV qPCR	ABPV qPCR	BQCV PCR	BQCV qPCR	BQCV qPCR	CBPV PCR	CBPV qPCR	CBPV qPCR	DWV PCR	DWV qPCR	DWV qPCR	IAPV PCR	IAPV qPCR	IAPV qPCR	KBV PCR	KBV qPCR	KBV qPCR	LSV1 PCR	LSV1 qPCR	LSV1 qPCR	LSV2 PCR	LSV2 qPCR	LSV2 qPCR	LSV3 PCR	LSV3 qPCR	LSV3 qPCR	LSV4 PCR	LSV4 qPCR	LSV4 qPCR	SBV PCR	SBV qPCR	SBV qPCR	Lm PCR	Lm qPCR	Lm qPCR	Nc PCR	Nc qPCR	Nc qPCR
Sample Number	Unique Colony Identifier	Colony Strength Rating. (Weak, Average, Strong)	Frame Count	Sampling Location	Day of Study	Month	Day	Year	Pathogen 1 Presence	Pathogen 1 qPCR relative RNA equivalents	Pathogen 1 Abundance (ln)	Pathogen 2 Presence	Pathogen 2 qPCR relative RNA equivalents	Pathogen 2 Abundance (ln)	Pathogen 3 Presence	Pathogen 3 qPCR relative RNA equivalents	Pathogen 3 Abundance (ln)	Pathogen 4 Presence	Pathogen 4 qPCR relative RNA equivalents	Pathogen 4 Abundance (ln)	Pathogen 5 Presence	Pathogen 5 qPCR relative RNA equivalents	Pathogen 5 Abundance (ln)	Pathogen 6 Presence	Pathogen 6 qPCR relative RNA equivalents	Pathogen 6 Abundance (ln)	Pathogen 7 Presence	Pathogen 7 qPCR relative RNA equivalents	Pathogen 7 Abundance (ln)	Pathogen 8 Presence	Pathogen 8 qPCR relative RNA equivalents	Pathogen 8 Abundance (ln)	Pathogen 9 Presence	Pathogen 9 qPCR relative RNA equivalents	Pathogen 9 Abundance (ln)	Pathogen 10 Presence	Pathogen 10 qPCR relative RNA equivalents	Pathogen 10 Abundance (ln)	Pathogen 11 Presence	Pathogen 11 qPCR relative RNA equivalents	Pathogen 11 Abundance (ln)	Pathogen 12 Presence	Pathogen 12 qPCR relative RNA equivalents	Pathogen 12 Abundance (ln)	Pathogen 13 Presence	Pathogen 13 qPCR relative RNA equivalents	Pathogen 13 Abundance (ln)
1	1	S	15	MT	1	November	1	2015	0	NA	NA	1	169298	12.0394	0	0	0	0	0	0	0	0	0	0	NA	NA	0	0	0	1	11476533494	23.1636	1	16974	9.73944	0	0	0	1	2435285	14.7056	0	NA	NA	0	NA	NA
2	2	A	9	MT	1	November	1	2015	0	NA	NA	1	44129	10.6949	0	0	0	0	0	0	0	0	0	0	NA	NA	0	0	0	1	0	0	0	0	0	0	0	0	1	70799715	18.0754	0	NA	NA	0	NA	NA
3	3	A	8	MT	1	November	1	2015	0	NA	NA	1	8443	9.04121	0	0	0	0	0	0	0	0	0	0	NA	NA	1	355476	12.7812	1	0	0	1	317685	12.6688	0	0	0	1	36827	10.514	0	NA	NA	0	NA	NA
4	4	S	15	MT	1	November	1	2015	0	NA	NA	1	38345	10.5544	0	0	0	0	0	0	0	0	0	0	NA	NA	0	0	0	1	2595	7.86134	0	0	0	0	0	0	1	12013	9.39374	0	NA	NA	0	NA	NA
5	5	S	15	MT	1	November	1	2015	0	NA	NA	1	40848	10.6176	0	0	0	0	0	0	0	0	0	0	NA	NA	0	0	0	1	1088	6.9921	0	0	0	0	0	0	1	16556	9.7145	0	NA	NA	0	NA	NA
6	6	S	15	MT	1	November	1	2015	0	NA	NA	1	55275	10.9201	0	0	0	0	0	0	0	0	0	0	NA	NA	0	0	0	1	2983	8.00068	0	0	0	0	0	0	1	34524	10.4494	0	NA	NA	0	NA	NA
7	7	W	5	MT	1	November	1	2015	0	NA	NA	1	1268264	14.0532	1	4201018	15.2508	0	0	0	0	0	0	0	NA	NA	0	0	0	0	0	0	0	0	0	0	0	0	1	18462	9.82347	0	NA	NA	0	NA	NA
8	8	A	8	MT	1	November	1	2015	0	NA	NA	1	122459	11.7155	0	0	0	0	0	0	0	0	0	0	NA	NA	0	0	0	0	0	0	0	0	0	0	0	0	1	4541	8.4209	0	NA	NA	0	NA	NA
9	9	S	10	MT	1	November	1	2015	0	NA	NA	1	11155	9.31973	0	0	0	0	0	0	0	0	0	0	NA	NA	0	0	0	1	2800	7.93737	0	0	0	0	0	0	1	6780	8.82173	0	NA	NA	0	NA	NA
10	10	S	15	MT	1	November	1	2015	0	NA	NA	1	10550	9.26398	0	0	0	0	0	0	0	0	0	0	NA	NA	0	0	0	1	0	0	0	0	0	0	0	0	1	21771	9.98833	0	NA	NA	0	NA	NA
11	11	S	14	MT	1	November	1	2015	0	NA	NA	1	36326504	17.4081	0	0	0	0	0	0	0	0	0	0	NA	NA	0	0	0	1	0	0	1	4245949	15.2615	1	6270952	15.6514	1	18934	9.84871	0	NA	NA	0	NA	NA
12	12	S	14	MT	1	November	1	2015	0	NA	NA	1	4599027	15.3414	0	0	0	0	0	0	0	0	0	0	NA	NA	0	0	0	1	1632	7.39756	0	0	0	1	891	6.79234	1	174015	12.0669	0	NA	NA	0	NA	NA
13	13	S	16	MT	1	November	1	2015	0	NA	NA	1	22559	10.0239	0	0	0	0	0	0	0	0	0	0	NA	NA	0	0	0	1	0	0	0	0	0	1	199	5.2933	1	46282	10.7425	0	NA	NA	0	NA	NA
14	14	S	10	MT	1	November	1	2015	0	NA	NA	1	13378	9.50144	0	0	0	0	0	0	0	0	0	0	NA	NA	0	0	0	1	2075	7.63772	0	0	0	1	56	4.02535	1	16593	9.71674	0	NA	NA	0	NA	NA
15	15	S	15	MT	1	November	1	2015	0	NA	NA	1	13378	9.50144	0	0	0	0	0	0	0	0	0	0	NA	NA	0	0	0	0	0	0	0	0	0	1	3887	8.26539	1	11145	9.31875	0	NA	NA	0	NA	NA
16	16	S	16	MT	1	November	1	2015	0	NA	NA	1	1991489	14.5044	0	0	0	0	0	0	0	0	0	0	NA	NA	0	0	0	0	0	0	0	0	0	0	0	0	1	3820997	15.156	0	NA	NA	0	NA	NA
17	17	W	5	MT	1	November	1	2015	0	NA	NA	1	41004315	17.5292	0	0	0	1	157583336	18.8755	0	0	0	0	NA	NA	0	0	0	1	187231295	19.0479	0	0	0	0	0	0	1	219822	12.3006	0	NA	NA	1	NA	NA
18	18	W	7	MT	1	November	1	2015	0	NA	NA	1	25097	10.1305	0	0	0	0	0	0	0	0	0	0	NA	NA	0	0	0	1	0	0	0	0	0	0	0	0	1	38478	10.5578	0	NA	NA	0	NA	NA
19	19	W	5	MT	1	November	1	2015	0	NA	NA	1	362564	12.801	0	0	0	0	0	0	0	0	0	0	NA	NA	0	0	0	1	0	0	0	0	0	0	0	0	1	21624	9.98156	0	NA	NA	0	NA	NA
20	20	W	4	MT	1	November	1	2015	0	NA	NA	1	18481	9.82455	0	0	0	0	0	0	0	0	0	0	NA	NA	0	0	0	1	1652	7.40974	0	0	0	0	0	0	1	50999	10.8396	0	NA	NA	1	NA	NA
21	21	S	9	MT	1	November	1	2015	0	NA	NA	0	0	0	0	0	0	0	0	0	0	0	0	0	NA	NA	0	0	0	1	0	0	0	0	0	0	0	0	1	99810	11.511	0	NA	NA	0	NA	NA
22	22	S	15	MT	1	November	1	2015	0	NA	NA	0	0	0	0	0	0	0	0	0	0	0	0	0	NA	NA	0	0	0	1	0	0	0	0	0	0	0	0	0	0	0	0	NA	NA	0	NA	NA
23	23	S	9	MT	1	November	1	2015	0	NA	NA	0	0	0	0	0	0	1	2358505	14.6735	0	0	0	0	NA	NA	0	0	0	1	0	0	0	0	0	0	0	0	1	46070	10.7379	0	NA	NA	0	NA	NA
24	24	S	14	MT	1	November	1	2015	0	NA	NA	0	0	0	0	0	0	0	0	0	0	0	0	0	NA	NA	0	0	0	1	0	0	0	0	0	0	0	0	0	0	0	0	NA	NA	0	NA	NA
25	25	S	16	MT	1	November	1	2015	0	NA	NA	0	0	0	0	0	0	0	0	0	0	0	0	0	NA	NA	0	0	0	1	0	0	0	0	0	0	0	0	0	0	0	0	NA	NA	0	NA	NA
26	26	S	15	MT	1	November	1	2015	0	NA	NA	1	44824	10.7105	0	0	0	0	0	0	0	0	0	0	NA	NA	0	0	0	1	0	0	0	0	0	0	0	0	1	47372	10.7658	0	NA	NA	0	NA	NA
27	27	S	9	MT	1	November	1	2015	0	NA	NA	1	40272	10.6034	0	0	0	0	0	0	0	0	0	0	NA	NA	0	0	0	1	3075	8.03106	0	0	0	0	0	0	1	23532	10.0661	0	NA	NA	0	NA	NA
28	28	S	11	MT	1	November	1	2015	0	NA	NA	1	63287	11.0555	0	0	0	1	241918537	19.3041	0	0	0	0	NA	NA	0	0	0	1	1957	7.57917	0	0	0	0	0	0	1	5863	8.67642	0	NA	NA	0	NA	NA
29	29	S	15	MT	1	November	1	2015	0	NA	NA	1	419423	12.9466	0	0	0	0	0	0	0	0	0	0	NA	NA	0	0	0	1	3242	8.08395	0	0	0	0	0	0	1	130076949	18.6836	0	NA	NA	0	NA	NA
30	30	S	15	MT	1	November	1	2015	0	NA	NA	1	33398600	17.324	0	0	0	0	0	0	0	0	0	0	NA	NA	0	0	0	1	0	0	0	0	0	0	0	0	1	37390	10.5292	0	NA	NA	0	NA	NA
31	31	S	16	MT	1	November	1	2015	0	NA	NA	0	0	0	0	0	0	0	0	0	0	0	0	0	NA	NA	0	0	0	1	0	0	0	0	0	0	0	0	1	2030	7.61579	0	NA	NA	0	NA	NA
32	32	S	12	MT	1	November	1	2015	0	NA	NA	0	0	0	0	0	0	1	24379	10.1015	0	0	0	0	NA	NA	0	0	0	1	5838	8.67214	0	0	0	0	0	0	1	6922	8.84246	0	NA	NA	0	NA	NA
33	33	S	16	MT	1	November	1	2015	0	NA	NA	0	0	0	0	0	0	0	0	0	0	0	0	0	NA	NA	0	0	0	1	5930	8.68778	0	0	0	0	0	0	0	0	0	0	NA	NA	0	NA	NA
34	34	S	16	MT	1	November	1	2015	0	NA	NA	0	0	0	0	0	0	0	0	0	0	0	0	0	NA	NA	0	0	0	1	2099	7.64922	0	0	0	0	0	0	1	3565	8.17892	0	NA	NA	0	NA	NA
35	35	A	7	MT	1	November	1	2015	0	NA	NA	0	0	0	0	0	0	0	0	0	0	0	0	0	NA	NA	0	0	0	1	1112	7.01392	0	0	0	0	0	0	1	21224	9.96289	0	NA	NA	0	NA	NA
36	36	S	9	MT	1	November	1	2015	0	NA	NA	0	0	0	0	0	0	0	0	0	0	0	0	0	NA	NA	0	0	0	0	0	0	0	0	0	0	0	0	1	5950	8.69115	0	NA	NA	0	NA	NA
37	37	S	13	MT	1	November	1	2015	0	NA	NA	0	0	0	0	0	0	0	0	0	0	0	0	0	NA	NA	0	0	0	0	0	0	0	0	0	0	0	0	0	0	0	0	NA	NA	0	NA	NA
38	38	S	15	MT	1	November	1	2015	0	NA	NA	0	0	0	0	0	0	0	0	0	0	0	0	0	NA	NA	0	0	0	0	0	0	0	0	0	0	0	0	0	0	0	0	NA	NA	0	NA	NA
39	39	S	15	MT	1	November	1	2015	0	NA	NA	0	0	0	0	0	0	1	797891	13.5897	0	0	0	0	NA	NA	0	0	0	0	0	0	0	0	0	0	0	0	0	0	0	0	NA	NA	0	NA	NA
40	40	S	14	MT	1	November	1	2015	0	NA	NA	0	0	0	0	0	0	1	2053152	14.5349	0	0	0	0	NA	NA	0	0	0	0	0	0	0	0	0	0	0	0	0	0	0	0	NA	NA	0	NA	NA
41	41	S	15	MT	1	November	1	2015	0	NA	NA	1	14150	9.55754	0	0	0	0	0	0	0	0	0	0	NA	NA	0	0	0	1	0	0	1	73	4.29046	1	684	6.52796	0	0	0	1	NA	NA	0	NA	NA
42	42	S	14	MT	1	November	1	2015	0	NA	NA	1	15746	9.66441	0	0	0	0	0	0	0	0	0	0	NA	NA	0	0	0	1	0	0	0	0	0	1	1431	7.26613	0	0	0	0	NA	NA	0	NA	NA
43	43	S	15	MT	1	November	1	2015	0	NA	NA	1	170559	12.0468	0	0	0	0	0	0	0	0	0	0	NA	NA	1	394427345	19.7929	1	5438	8.60117	1	596829023	20.2071	1	707071788	20.3766	0	0	0	0	NA	NA	0	NA	NA
44	44	S	15	MT	1	November	1	2015	0	NA	NA	1	17415	9.76514	0	0	0	0	0	0	0	0	0	0	NA	NA	1	11544	9.35392	1	0	0	1	6546	8.78661	1	33238	10.4114	1	7379368	15.8142	0	NA	NA	0	NA	NA
45	45	A	6	MT	1	November	1	2015	0	NA	NA	1	31799	10.3672	0	0	0	0	0	0	0	0	0	0	NA	NA	1	10905	9.29698	0	0	0	1	6238	8.73841	1	49401	10.8077	1	102373	11.5364	1	NA	NA	0	NA	NA
46	46	S	15	MT	1	November	1	2015	0	NA	NA	0	0	0	0	0	0	1	10774	9.28489	0	0	0	0	NA	NA	1	3867912	15.1682	0	0	0	1	8321795	15.9344	1	1036	6.94312	1	9582	9.16764	0	NA	NA	0	NA	NA
47	47	W	3	MT	1	November	1	2015	0	NA	NA	0	0	0	0	0	0	0	0	0	0	0	0	0	NA	NA	1	3524	8.16735	1	0	0	1	2767	7.92552	1	17236	9.75476	1	1346380	14.1129	0	NA	NA	0	NA	NA
48	48	W	5	MT	1	November	1	2015	0	NA	NA	0	0	0	0	0	0	0	0	0	0	0	0	0	NA	NA	1	21178	9.96072	1	1374	7.22548	1	55255186	17.8275	1	1228061607	20.9287	1	581014	13.2725	0	NA	NA	0	NA	NA
49	49	S	14	MT	1	November	1	2015	0	NA	NA	0	0	0	0	0	0	0	0	0	0	0	0	0	NA	NA	1	0	0	1	0	0	0	0	0	1	3617	8.1934	1	1874	7.53583	0	NA	NA	0	NA	NA
50	50	S	15	MT	1	November	1	2015	0	NA	NA	0	0	0	0	0	0	0	0	0	0	0	0	0	NA	NA	1	3756	8.23111	1	0	0	1	1801	7.4961	1	11032	9.30856	1	3198	8.07028	0	NA	NA	0	NA	NA
51	1	S	15	CA	130	March	10	2016	1	NA	NA	1	696780	13.4542	0	0	0	1	4523	8.41693	1	8085085	15.9055	1	NA	NA	0	0	0	0	0	0	0	0	0	0	0	0	1	115973451	18.5689	1	NA	NA	0	NA	NA
52	2	S	15	CA	130	March	10	2016	0	NA	NA	1	1730081	14.3637	0	0	0	1	36978	10.5181	0	0	0	0	NA	NA	0	0	0	0	0	0	0	0	0	0	0	0	1	69702	11.152	1	NA	NA	0	NA	NA
53	3	S	15	CA	130	March	10	2016	0	NA	NA	1	14569	9.58672	0	0	0	0	0	0	0	0	0	0	NA	NA	0	0	0	1	139272015	18.7519	0	0	0	0	0	0	1	5068	8.5307	1	NA	NA	0	NA	NA
54	4	S	15	CA	130	March	10	2016	0	NA	NA	1	71981	11.1842	0	0	0	1	2506439	14.7344	0	0	0	0	NA	NA	0	0	0	1	4632159941	22.2563	0	0	0	0	0	0	1	9633605	16.0808	1	NA	NA	0	NA	NA
55	5	S	15	CA	130	March	10	2016	0	NA	NA	1	7849674	15.876	0	0	0	1	40821	10.617	0	0	0	0	NA	NA	0	0	0	1	275215077	19.4331	0	0	0	0	0	0	1	26216	10.1741	1	NA	NA	0	NA	NA
56	6	S	15	CA	130	March	10	2016	0	NA	NA	1	45768255	17.6391	0	0	0	1	5432	8.60006	0	0	0	0	NA	NA	0	0	0	1	49429	10.8083	0	0	0	0	0	0	1	1827309	14.4184	1	NA	NA	0	NA	NA
57	7	S	15	CA	130	March	10	2016	0	NA	NA	1	33107665	17.3153	0	0	0	1	5382	8.59082	0	0	0	0	NA	NA	0	0	0	1	2855545154	21.7725	0	0	0	0	0	0	1	23604263	16.9769	1	NA	NA	0	NA	NA
58	8	S	15	CA	130	March	10	2016	0	NA	NA	1	9979	9.20834	0	0	0	1	4895	8.49597	0	0	0	0	NA	NA	0	0	0	1	69521	11.1494	0	0	0	0	0	0	1	685377	13.4377	1	NA	NA	0	NA	NA
59	9	S	15	CA	130	March	10	2016	0	NA	NA	1	13702886	16.4331	0	0	0	1	7369	8.90504	1	0	0	1	NA	NA	0	0	0	1	8443582595	22.8567	0	0	0	0	0	0	1	237647	12.3785	1	NA	NA	0	NA	NA
60	10	S	15	CA	130	March	10	2016	0	NA	NA	1	70027	11.1567	0	0	0	1	7790	8.9606	1	451667	13.0207	1	NA	NA	0	0	0	1	76402	11.2438	0	0	0	0	0	0	1	73076064	18.107	1	NA	NA	0	NA	NA
61	11	S	15	CA	130	March	10	2016	0	NA	NA	1	270615	12.5085	0	0	0	1	9473	9.1562	0	0	0	0	NA	NA	1	1863765	14.4381	0	0	0	1	20708	9.93828	0	0	0	1	93575635	18.3543	1	NA	NA	0	NA	NA
62	12	S	15	CA	130	March	10	2016	0	NA	NA	1	264841	12.4869	0	0	0	1	19955	9.90124	0	0	0	0	NA	NA	1	16610	9.71776	0	0	0	0	0	0	0	0	0	1	199926	12.2057	1	NA	NA	0	NA	NA
63	13	S	15	CA	130	March	10	2016	0	NA	NA	1	5732146	15.5616	0	0	0	1	42683	10.6616	0	0	0	0	NA	NA	1	12393	9.42489	0	0	0	0	0	0	0	0	0	1	203415	12.223	1	NA	NA	0	NA	NA
64	14	S	15	CA	130	March	10	2016	0	NA	NA	1	30386	10.3218	0	0	0	1	26168	10.1723	1	0	0	0	NA	NA	1	4260	8.35702	0	0	0	0	0	0	0	0	0	1	724896	13.4938	1	NA	NA	0	NA	NA
65	15	S	15	CA	130	March	10	2016	0	NA	NA	1	7878	8.97196	0	0	0	1	6882	8.83666	0	0	0	0	NA	NA	0	0	0	0	0	0	0	0	0	0	0	0	1	296835927	19.5087	1	NA	NA	0	NA	NA
66	16	S	15	CA	130	March	10	2016	0	NA	NA	1	461225	13.0416	0	0	0	1	12807	9.45775	0	0	0	0	NA	NA	0	0	0	1	241375	12.3941	0	0	0	0	0	0	1	20801	9.94276	1	NA	NA	0	NA	NA
67	17	S	15	CA	130	March	10	2016	0	NA	NA	1	76045771	18.1468	0	0	0	0	0	0	0	0	0	0	NA	NA	1	12690	9.44857	1	33716111	17.3335	1	150123305	18.827	0	0	0	1	1525581	14.2379	1	NA	NA	0	NA	NA
68	18	S	15	CA	130	March	10	2016	0	NA	NA	1	162675	11.9995	0	0	0	1	12126	9.40311	0	0	0	0	NA	NA	0	0	0	1	388267	12.8694	0	0	0	0	0	0	1	262970	12.4798	1	NA	NA	0	NA	NA
69	19	S	15	CA	130	March	10	2016	0	NA	NA	1	29832	10.3034	0	0	0	0	0	0	0	0	0	0	NA	NA	0	20692	9.9375	1	117674	11.6757	0	0	0	0	0	0	1	1664015	14.3247	1	NA	NA	0	NA	NA
NA	20	not sampled	NA	NA	NA	NA	NA	NA	NA	NA	NA	NA	NA	NA	NA	NA	NA	NA	NA	NA	NA	NA	NA	NA	NA	NA	NA	NA	NA	NA	NA	NA	NA	NA	NA	NA	NA	NA	NA	NA	NA	NA	NA	NA	NA	NA	NA
70	21	S	15	CA	130	March	10	2016	0	NA	NA	1	964804	13.7797	0	0	0	1	123673	11.7254	0	0	0	0	NA	NA	0	0	0	1	11752833241	23.1874	1	3624	8.19533	0	0	0	1	48559	10.7905	1	NA	NA	0	NA	NA
71	22	S	15	CA	130	March	10	2016	0	NA	NA	1	70087	11.1575	0	0	0	1	20024	9.90469	1	1266	7.14362	0	NA	NA	0	0	0	1	58431	10.9756	0	0	0	0	0	0	1	146384	11.894	1	NA	NA	0	NA	NA
72	23	S	15	CA	130	March	10	2016	0	NA	NA	1	26206	10.1738	0	0	0	1	22102	10.0034	0	0	0	0	NA	NA	0	0	0	1	63088	11.0523	1	240445285	19.298	0	0	0	1	25077	10.1297	1	NA	NA	0	NA	NA
73	24	S	15	CA	130	March	10	2016	0	NA	NA	1	91600	11.4252	0	0	0	1	20815	9.94343	0	0	0	0	NA	NA	0	0	0	1	1013619850	20.7368	1	12406	9.42594	0	0	0	1	535038	13.1901	1	NA	NA	0	NA	NA
74	25	S	15	CA	130	March	10	2016	0	NA	NA	1	66460	11.1044	0	0	0	1	1005	6.91274	1	77577	11.259	0	NA	NA	0	0	0	1	56896	10.949	0	0	0	0	0	0	1	2685614	14.8034	1	NA	NA	0	NA	NA
75	26	S	15	CA	130	March	10	2016	0	NA	NA	0	0	0	0	0	0	1	6147	8.72372	0	0	0	0	NA	NA	0	0	0	1	5013296951	22.3354	1	48072	10.7805	0	0	0	1	389609	12.8729	1	NA	NA	0	NA	NA
76	27	S	15	CA	130	March	10	2016	0	NA	NA	0	0	0	0	0	0	1	5997	8.69901	0	0	0	0	NA	NA	0	0	0	1	979972898	20.703	1	24772832	17.0253	0	0	0	1	75639	11.2337	1	NA	NA	0	NA	NA
77	28	S	15	CA	130	March	10	2016	0	NA	NA	0	0	0	0	0	0	0	1000	6.90776	1	73264155	18.1096	1	NA	NA	0	0	0	1	65468	11.0893	1	69085713	18.0509	0	0	0	1	149152230	18.8205	1	NA	NA	0	NA	NA
78	29	S	15	CA	130	March	10	2016	0	NA	NA	0	0	0	0	0	0	1	32574	10.3913	0	0	0	0	NA	NA	0	0	0	1	5502140571	22.4284	1	71449911	18.0845	1	342977	12.7454	1	172965	12.0608	1	NA	NA	0	NA	NA
79	30	S	15	CA	130	March	10	2016	0	NA	NA	0	0	0	0	0	0	1	5266	8.56903	1	3649	8.20221	0	NA	NA	0	0	0	1	28443	10.2557	1	0	0	0	0	0	1	7952930	15.8891	1	NA	NA	1	NA	NA
80	31	S	15	CA	130	March	10	2016	0	NA	NA	0	0	0	0	0	0	1	6490	8.77802	1	8047	8.99305	0	NA	NA	0	0	0	1	1906752694	21.3687	1	209905156	19.1622	0	0	0	1	3968729	15.194	1	NA	NA	0	NA	NA
81	32	S	15	CA	130	March	10	2016	0	NA	NA	1	21611454	16.8887	0	0	0	1	3143	8.05293	0	0	0	0	NA	NA	0	0	0	1	123640137	18.6329	1	119133044	18.5958	0	0	0	1	36759	10.5121	1	NA	NA	0	NA	NA
82	33	S	15	CA	130	March	10	2016	0	NA	NA	1	20778	9.9417	0	0	0	0	0	0	0	0	0	0	NA	NA	0	0	0	1	31446	10.356	1	26118	10.1704	0	0	0	1	3261	8.08979	1	NA	NA	0	NA	NA
83	34	S	15	CA	130	March	10	2016	1	NA	NA	1	71028059	18.0786	0	0	0	1	2679	7.8932	1	15086	9.62152	0	NA	NA	0	0	0	1	1640464401	21.2182	0	0	0	0	0	0	1	56082321	17.8423	1	NA	NA	0	NA	NA
84	35	S	15	CA	130	March	10	2016	0	NA	NA	1	5324230	15.4878	0	0	0	0	0	0	0	0	0	0	NA	NA	0	0	0	1	61030554	17.9269	1	315046391	19.5682	0	0	0	1	196353	12.1877	1	NA	NA	0	NA	NA
85	36	S	15	CA	130	March	10	2016	0	NA	NA	1	103790100	18.4579	0	0	0	0	0	0	0	0	0	0	NA	NA	1	300304268	19.5203	1	20679416	16.8446	1	152082	11.9322	0	0	0	1	48878	10.7971	1	NA	NA	0	NA	NA
86	37	S	15	CA	130	March	10	2016	0	NA	NA	1	22284	10.0117	0	0	0	0	0	0	0	0	0	0	NA	NA	1	22603	10.0258	1	7271	8.89165	1	490221	13.1026	0	0	0	1	13497	9.51022	1	NA	NA	0	NA	NA
87	38	S	15	CA	130	March	10	2016	0	NA	NA	1	75235	11.2284	0	0	0	0	0	0	0	0	0	0	NA	NA	1	648987	13.3832	1	59624	10.9958	0	0	0	0	0	0	1	120592	11.7002	1	NA	NA	0	NA	NA
88	39	S	15	CA	130	March	10	2016	0	NA	NA	1	7995340	15.8944	0	0	0	0	0	0	1	4660581	15.3547	1	NA	NA	1	17312	9.75916	1	1328435807	21.0073	1	3769057	15.1423	0	0	0	1	832483	13.6322	1	NA	NA	0	NA	NA
89	40	S	15	CA	130	March	10	2016	0	NA	NA	1	709731	13.4726	0	0	0	0	0	0	0	0	0	0	NA	NA	1	27014	10.2041	1	889834946	20.6065	1	6992015	15.7603	0	0	0	1	14967	9.6136	1	NA	NA	0	NA	NA
90	41	S	15	CA	130	March	10	2016	1	NA	NA	1	8397555	15.9435	0	0	0	1	51947	10.858	0	0	0	0	NA	NA	0	0	0	1	100625288	18.4269	0	0	0	0	0	0	1	3521	8.1665	1	NA	NA	0	NA	NA
91	42	S	15	CA	130	March	10	2016	1	NA	NA	1	46521	10.7477	0	0	0	0	0	0	0	0	0	0	NA	NA	0	0	0	1	7438	8.91436	0	0	0	0	0	0	1	18952	9.84966	1	NA	NA	0	NA	NA
92	43	S	15	CA	130	March	10	2016	0	NA	NA	1	47476	10.768	0	0	0	0	0	0	0	0	0	0	NA	NA	0	0	0	1	4338	8.37517	0	0	0	0	0	0	1	1185356	13.9856	1	NA	NA	0	NA	NA
93	44	S	15	CA	130	March	10	2016	0	NA	NA	1	25826	10.1592	0	0	0	1	2639	7.87816	0	0	0	0	NA	NA	0	0	0	1	245274	12.4101	0	0	0	0	0	0	1	88993	11.3963	1	NA	NA	0	NA	NA
94	45	S	15	CA	130	March	10	2016	0	NA	NA	1	30599189	17.2365	0	0	0	0	0	0	0	0	0	0	NA	NA	1	915869	13.7276	1	1853878	14.4328	1	775341	13.5611	0	0	0	1	53314535	17.7917	1	NA	NA	0	NA	NA
95	46	S	15	CA	130	March	10	2016	0	NA	NA	1	153408	11.9409	0	0	0	0	0	0	0	0	0	0	NA	NA	0	0	0	0	0	0	0	0	0	0	0	0	1	161427	11.9918	1	NA	NA	0	NA	NA
96	47	S	15	CA	130	March	10	2016	0	NA	NA	1	1322258	14.0949	0	0	0	1	3476	8.15364	0	0	0	0	NA	NA	1	3895	8.26745	0	0	0	0	0	0	0	0	0	1	2870213	14.8699	1	NA	NA	0	NA	NA
97	48	S	15	CA	130	March	10	2016	0	NA	NA	1	32598876	17.2998	0	0	0	0	0	0	0	0	0	0	NA	NA	1	8630	9.063	0	0	0	0	0	0	0	0	0	1	730537617	20.4093	1	NA	NA	0	NA	NA
98	49	S	15	CA	130	March	10	2016	0	NA	NA	1	245921	12.4128	0	0	0	0	0	0	1	0	0	0	NA	NA	0	0	0	0	0	0	0	0	0	0	0	0	1	25510352	17.0546	1	NA	NA	0	NA	NA
99	50	S	15	CA	130	March	10	2016	0	NA	NA	1	1490642	14.2147	0	0	0	0	0	0	1	26141	10.1713	0	NA	NA	0	0	0	0	0	0	0	0	0	0	0	0	1	77294234	18.1631	1	NA	NA	0	NA	NA
NA	1	not sampled	NA	NA	NA	NA	NA	NA	NA	NA	NA	NA	NA	NA	NA	NA	NA	NA	NA	NA	NA	NA	NA	NA	NA	NA	NA	NA	NA	NA	NA	NA	NA	NA	NA	NA	NA	NA	NA	NA	NA	NA	NA	NA	NA	NA	NA
100	2	W	5	CA	172	April	23	2016	0	NA	NA	1	23053	10.0456	0	0	0	1	874	6.77308	0	0	0	0	NA	NA	0	0	0	0	0	0	0	0	0	0	0	0	1	49213	10.8039	1	NA	NA	0	NA	NA
101	3	S	11	CA	172	April	23	2016	0	NA	NA	1	14973	9.61407	0	0	0	1	2160	7.67786	0	0	0	0	NA	NA	0	0	0	0	0	0	0	0	0	0	0	0	1	19666	9.88665	1	NA	NA	1	NA	NA
102	4	S	10	CA	172	April	23	2016	0	NA	NA	1	8894	9.09324	0	0	0	1	193116840	19.0788	0	0	0	0	NA	NA	0	0	0	0	0	0	0	0	0	0	0	0	1	6377	8.76045	1	NA	NA	0	NA	NA
103	5	W	5	CA	172	April	23	2016	0	NA	NA	1	6003	8.70018	1	334	5.81114	1	9162303	16.0306	0	0	0	0	NA	NA	0	0	0	0	0	0	0	0	0	0	0	0	1	514357	13.1507	1	NA	NA	1	NA	NA
NA	6	not sampled	NA	NA	NA	NA	NA	NA	NA	NA	NA	NA	NA	NA	NA	NA	NA	NA	NA	NA	NA	NA	NA	NA	NA	NA	NA	NA	NA	NA	NA	NA	NA	NA	NA	NA	NA	NA	NA	NA	NA	NA	NA	NA	NA	NA	NA
104	7	S	12	CA	172	April	23	2016	0	NA	NA	1	19997	9.90339	0	0	0	1	17959802	16.7036	0	0	0	0	NA	NA	1	213303287	19.1782	1	9223	9.12946	1	8884430	15.9998	0	0	0	1	380886768	19.758	1	NA	NA	1	NA	NA
105	8	S	15	CA	172	April	23	2016	0	NA	NA	1	15320	9.63698	0	0	0	1	34882097	17.3675	0	0	0	0	NA	NA	1	741	6.608	1	8948	9.09919	0	0	0	0	0	0	1	119435	11.6905	1	NA	NA	0	NA	NA
106	9	S	15	CA	172	April	23	2016	0	NA	NA	1	15635	9.65733	0	0	0	1	8289940	15.9306	0	0	0	0	NA	NA	0	0	0	1	37335	10.5277	0	0	0	0	0	0	1	2125	7.66153	1	NA	NA	0	NA	NA
NA	10	not sampled	NA	NA	NA	NA	NA	NA	NA	NA	NA	NA	NA	NA	NA	NA	NA	NA	NA	NA	NA	NA	NA	NA	NA	NA	NA	NA	NA	NA	NA	NA	NA	NA	NA	NA	NA	NA	NA	NA	NA	NA	NA	NA	NA	NA	NA
107	11	A	8	CA	172	April	23	2016	0	NA	NA	1	32067972	17.2834	0	0	0	1	3240150	14.9911	0	0	0	0	NA	NA	0	0	0	0	0	0	0	0	0	0	0	0	1	51047	10.8405	1	NA	NA	1	NA	NA
108	12	W	5	CA	172	April	23	2016	0	NA	NA	1	2890	7.96936	1	605	6.40523	1	1587	7.3696	0	0	0	0	NA	NA	0	0	0	0	0	0	0	0	0	0	0	0	1	41628	10.6365	1	NA	NA	0	NA	NA
109	13	A	8	CA	172	April	23	2016	0	NA	NA	1	20424115	16.8322	1	999	6.90675	1	177539820	18.9947	0	0	0	1	NA	NA	0	0	0	0	0	0	0	0	0	0	0	0	1	42144378	17.5566	1	NA	NA	1	NA	NA
110	14	S	15	CA	172	April	23	2016	0	NA	NA	1	6635	8.80026	0	0	0	1	3527	8.1682	0	0	0	0	NA	NA	0	0	0	0	0	0	0	0	0	0	0	0	1	13467	9.508	1	NA	NA	1	NA	NA
111	15	S	14	CA	172	April	23	2016	0	NA	NA	1	3625	8.19589	1	914	6.81783	1	56272	10.938	0	0	0	0	NA	NA	0	0	0	0	0	0	0	0	0	0	0	0	1	39260	10.578	1	NA	NA	1	NA	NA
112	16	S	16	CA	172	April	23	2016	0	NA	NA	1	17830	9.78869	0	0	0	1	1521	7.32712	0	0	0	0	NA	NA	0	0	0	0	0	0	0	0	0	0	0	0	1	5410	8.596	1	NA	NA	0	NA	NA
113	17	W	4	CA	172	April	23	2016	0	NA	NA	1	197453	12.1933	0	0	0	0	0	0	0	0	0	0	NA	NA	0	0	0	0	0	0	0	0	0	0	0	0	1	9223	9.12946	1	NA	NA	0	NA	NA
114	18	S	15	CA	172	April	23	2016	0	NA	NA	1	2789	7.9338	0	0	0	1	1575	7.36201	0	0	0	0	NA	NA	0	0	0	0	0	0	0	0	0	0	0	0	1	223377596	19.2244	1	NA	NA	0	NA	NA
115	19	A	7	CA	172	April	23	2016	0	NA	NA	0	0	0	0	0	0	1	1965	7.58325	0	0	0	0	NA	NA	0	0	0	0	0	0	0	0	0	0	0	0	1	7597	8.93551	1	NA	NA	1	NA	NA
116	20	A	8	CA	172	April	23	2016	0	NA	NA	1	15011	9.61661	0	0	0	1	7156	8.87571	0	0	0	0	NA	NA	0	0	0	0	0	0	0	0	0	0	0	0	0	0	0	1	NA	NA	1	NA	NA
117	21	S	12	CA	172	April	23	2016	0	NA	NA	1	1916993	14.4663	0	0	0	1	3377	8.12474	0	0	0	0	NA	NA	1	5762	8.65904	1	832564996	20.54	1	6366662	15.6666	1	26315	10.1779	1	57108	10.9527	1	NA	NA	1	NA	NA
118	22	S	15	CA	172	April	23	2016	0	NA	NA	1	30669	10.331	1	1756	7.47079	1	3519	8.16593	0	0	0	1	NA	NA	1	6200	8.7323	1	5139	8.54461	0	0	0	0	0	0	1	33575	10.4215	1	NA	NA	1	NA	NA
NA	23	not sampled	NA	NA	NA	NA	NA	NA	NA	NA	NA	NA	NA	NA	NA	NA	NA	NA	NA	NA	NA	NA	NA	NA	NA	NA	NA	NA	NA	NA	NA	NA	NA	NA	NA	NA	NA	NA	NA	NA	NA	NA	NA	NA	NA	NA	NA
119	24	A	7	CA	172	April	23	2016	0	NA	NA	1	1208	7.09755	0	0	0	1	4601	8.43403	0	0	0	0	NA	NA	1	4613	8.43663	1	2319	7.74889	1	4474	8.40604	1	448	6.10479	0	801	6.68586	1	NA	NA	1	NA	NA
120	25	S	13	CA	172	April	23	2016	0	NA	NA	1	27110	10.2077	0	0	0	1	41859	10.6421	0	0	0	0	NA	NA	1	95962	11.4717	1	28346	10.2522	1	6746	8.81671	1	1972	7.5868	1	25776	10.1572	1	NA	NA	1	NA	NA
NA	26	not sampled	NA	NA	NA	NA	NA	NA	NA	NA	NA	NA	NA	NA	NA	NA	NA	NA	NA	NA	NA	NA	NA	NA	NA	NA	NA	NA	NA	NA	NA	NA	NA	NA	NA	NA	NA	NA	NA	NA	NA	NA	NA	NA	NA	NA	NA
121	27	A	7	CA	172	April	23	2016		NA	NA	1	5857	8.67556	0	0	0	1	487	6.18826	0	0	0	0	NA	NA	1	830315	13.6296	1	73112	11.1997	1	1433526	14.1756	0	0	0	1	116805	11.6683	1	NA	NA	0	NA	NA
122	28	A	6	CA	172	April	23	2016	0	NA	NA	1	19571	9.88186	0	0	0	1	31517	10.3583	0	0	0	0	NA	NA	1	5805	8.66647	1	6879	8.83623	0	0	0	1	602	6.40026	1	26168230	17.0801	1	NA	NA	0	NA	NA
123	29	S	15	CA	172	April	23	2016	0	NA	NA	1	17123	9.74824	1	1256	7.13569	1	24848	10.1205	0	0	0	0	NA	NA	1	9833	9.1935	1	18061	9.80151	0	0	0	0	0	0	1	19032	9.85388	1	NA	NA	1	NA	NA
124	30	S	15	CA	172	April	23	2016	0	NA	NA	1	36050	10.4927	0	0	0	1	3441	8.14352	0	0	0	0	NA	NA	1	4317	8.37032	1	4407256	15.2988	0	0	0	0	0	0	1	455303222	19.9365	1	NA	NA	0	NA	NA
NA	31	not sampled	NA	NA	NA	NA	NA	NA	NA	NA	NA	NA	NA	NA	NA	NA	NA	NA	NA	NA	NA	NA	NA	NA	NA	NA	NA	NA	NA	NA	NA	NA	NA	NA	NA	NA	NA	NA	NA	NA	NA	NA	NA	NA	NA	NA	NA
NA	32	not sampled	NA	NA	NA	NA	NA	NA	NA	NA	NA	NA	NA	NA	NA	NA	NA	NA	NA	NA	NA	NA	NA	NA	NA	NA	NA	NA	NA	NA	NA	NA	NA	NA	NA	NA	NA	NA	NA	NA	NA	NA	NA	NA	NA	NA	NA
NA	33	not sampled	NA	NA	NA	NA	NA	NA	NA	NA	NA	NA	NA	NA	NA	NA	NA	NA	NA	NA	NA	NA	NA	NA	NA	NA	NA	NA	NA	NA	NA	NA	NA	NA	NA	NA	NA	NA	NA	NA	NA	NA	NA	NA	NA	NA	NA
125	34	A	6	CA	172	April	23	2016	0	NA	NA	1	5007284	15.4264	0	0	0	1	3488	8.15708	0	0	0	0	NA	NA	1	36585	10.5074	1	29287	10.2849	1	1755	7.47022	1	4014	8.29754	1	349797475	19.6729	1	NA	NA	1	NA	NA
126	35	A	6	CA	172	April	23	2016	0	NA	NA	1	14161	9.55832	0	0	0	0	0	0	0	0	0	0	NA	NA	1	333264968	19.6244	1	10996588990	23.1209	1	175561273	18.9835	1	1317	7.18311	1	1050759	13.865	1	NA	NA	1	NA	NA
127	36	S	10	CA	172	April	23	2016	0	NA	NA	1	11977	9.39083	0	0	0	0	0	0	0	0	0	0	NA	NA	1	134736100	18.7188	1	132567	11.7948	1	152911019	18.8454	1	93806924	18.3567	1	34983	10.4626	1	NA	NA	1	NA	NA
128	37	S	15	CA	172	April	23	2016	0	NA	NA	1	69281	11.1459	0	0	0	1	5002	8.51759	0	0	0	0	NA	NA	1	4201	8.34308	1	64254	11.0706	1	5150186	15.4545	1	4555	8.42398	1	34928	10.461	1	NA	NA	1	NA	NA
129	38	S	11	CA	172	April	23	2016	0	NA	NA	1	12387	9.42448	0	0	0	1	10873	9.29404	1	0	0	0	NA	NA	1	11626	9.361	1	30185	10.3151	1	5738	8.65487	1	4234	8.3509	1	30307	10.3191	1	NA	NA	1	NA	NA
130	39	S	14	CA	172	April	23	2016	0	NA	NA	1	9517	9.16094	0	0	0	0	0	0	0	0	0	0	NA	NA	1	3122	8.04623	1	169192	12.0388	1	3759	8.23191	1	2405	7.78531	0	0	0	1	NA	NA	0	NA	NA
131	40	S	13	CA	172	April	23	2016	0	NA	NA	1	2855	7.95718	0	0	0	1	4241	8.35255	1	34188981	17.3474	0	NA	NA	1	21111048	16.8653	1	23736	10.0747	1	19507207	16.7863	1	29726	10.2998	1	1924584	14.4702	0	NA	NA	0	NA	NA
132	41	S	14	CA	172	April	23	2016	0	NA	NA	1	59997674	17.9098	1	1525	7.32975	1	3785600	15.1467	0	0	0	0	NA	NA	1	8304	9.02449	1	34265	10.4419	1	3436	8.14206	1	3787	8.23933	1	158962	11.9764	1	NA	NA	0	NA	NA
133	42	W	5	CA	172	April	23	2016	0	NA	NA	1	7873	8.97132	1	1274	7.14992	0	0	0	0	0	0	0	NA	NA	1	3749	8.22924	1	106934	11.58	1	38787	10.5658	1	16942	9.73755	0	0	0	0	NA	NA	1	NA	NA
134	43	S	12	CA	172	April	23	2016	0	NA	NA	1	50960	10.8388	1	785	6.66568	0	0	0	0	0	0	0	NA	NA	1	355246087	19.6883	1	19626	9.88461	1	66473914	18.0123	1	19462	9.87622	1	310400259	19.5534	0	NA	NA	0	NA	NA
135	44	S	14	CA	172	April	23	2016	0	NA	NA	1	16298	9.69886	1	703	6.55536	0	0	0	0	0	0	0	NA	NA	0	0	0	1	26964	10.2023	1	2694	7.89878	1	2167	7.6811	1	13553	9.51436	1	NA	NA	0	NA	NA
136	45	S	15	CA	172	April	23	2016	0	NA	NA	1	5264	8.56884	1	1227	7.11233	0	0	0	0	0	0	0	NA	NA	1	27965	10.2387	1	36936	10.5169	1	8623	9.06219	1	14468	9.57969	1	181375995	19.0161	1	NA	NA	0	NA	NA
137	46	S	15	CA	172	April	23	2016	0	NA	NA	1	37776	10.5395	0	0	0	0	0	0	0	0	0	0	NA	NA	1	2683	7.89469	0	0	0	1	4792	8.4747	1	898	6.80017	1	98085850	18.4014	1	NA	NA	1	NA	NA
138	47	S	12	CA	172	April	23	2016	0	NA	NA	1	206677	12.2389	0	0	0	1	12838	9.46016	0	0	0	0	NA	NA	1	427470974	19.8734	1	1502180481	21.1302	1	255339998	19.3581	1	6995906	15.7608	1	7831708	15.8737	1	NA	NA	1	NA	NA
139	48	A	6	CA	172	April	23	2016	0	NA	NA	1	13563	9.51517	1	578	6.35957	1	4698571	15.3628	0	0	0	0	NA	NA	1	3332	8.11133	0	0	0	0	0	0	1	792	6.67456	1	26353	10.1793	0	NA	NA	1	NA	NA
140	49	S	15	CA	172	April	23	2016	0	NA	NA	1	12822	9.459	0	0	0	1	5842	8.67283	0	0	0	0	NA	NA	1	170627	12.0472	1	850854539	20.5618	0	0	0	0	0	0	1	1745120	14.3723	0	NA	NA	0	NA	NA
141	50	A	6	CA	172	April	23	2016	0	NA	NA	1	350552	12.7673	0	0	0	0	0	0	0	0	0	0	NA	NA	1	99581712	18.4165	1	54935439	17.8217	1	73737219	18.116	0	0	0	1	40455	10.6079	1	NA	NA	1	NA	NA
142	1	S	16	MT	233	June	23	2016	0	NA	NA	0	0	0	1	0	0	0	0	0	1	78727148	18.1815	0	NA	NA	0	0	0	0	0	0	0	0	0	0	0	0	1	79547223	18.1919	0	NA	NA	0	NA	NA
143	2	S	15	MT	233	June	23	2016	0	NA	NA	1	863955	13.6693	1	0	0	1	2728600	14.8193	1	5144	8.54559	0	NA	NA	0	0	0	0	0	0	0	0	0	0	0	0	0	0	0	0	NA	NA	0	NA	NA
144	3	S	20	MT	233	June	23	2016	0	NA	NA	0	0	0	1	0	0	0	0	0	1	61686201	17.9376	0	NA	NA	0	0	0	0	0	0	0	0	0	0	0	0	1	30605	10.3289	0	NA	NA	0	NA	NA
NA	4	died	NA	NA	NA	NA	NA	NA	NA	NA	NA	NA	NA	NA	NA	NA	NA	NA	NA	NA	NA	NA	NA	NA	NA	NA	NA	NA	NA	NA	NA	NA	NA	NA	NA	NA	NA	NA	NA	NA	NA	NA	NA	NA	NA	NA	NA
145	5	W	5	MT	233	June	23	2016	0	NA	NA	1	11949971	16.2962	1	0	0	1	94142905	18.3603	1	1187509	13.9874	0	NA	NA	0	0	0	0	0	0	0	0	0	0	0	0	1	250373	12.4307	0	NA	NA	0	NA	NA
146	6	S	14	MT	233	June	23	2016	0	NA	NA	1	236380	12.3732	1	7	1.94591	1	62542	11.0436	0	0	0	0	NA	NA	1	24850	10.1206	1	9781303	16.096	1	36738851	17.4193	1	2962363663	21.8093	0	0	0	1	NA	NA	1	NA	NA
147	7	S	14	MT	233	June	23	2016	0	NA	NA	1	5487258	15.5179	1	0	0	0	0	0	1	1858	7.52726	0	NA	NA	0	0	0	0	0	0	0	0	0	0	0	0	1	90160974	18.3171	1	NA	NA	1	NA	NA
148	8	S	18	MT	233	June	23	2016	0	NA	NA	1	2494005	14.7294	1	158	5.0626	1	123749469	18.6338	1	0	0	0	NA	NA	0	0	0	0	0	0	0	0	0	0	0	0	1	40751	10.6152	1	NA	NA	1	NA	NA
149	9	S	17	MT	233	June	23	2016	0	NA	NA	1	34256807	17.3494	1	327	5.78996	1	52113220	17.7689	1	2371	7.77107	0	NA	NA	0	0	0	0	0	0	0	0	0	0	0	0	1	27168	10.2098	1	NA	NA	1	NA	NA
150	10	S	9	MT	233	June	23	2016	0	NA	NA	1	1661108	14.323	1	0	0	0	0	0	1	32832235	17.3069	0	NA	NA	0	0	0	0	0	0	0	0	0	0	0	0	1	30863	10.3373	1	NA	NA	1	NA	NA
151	11	S	15	MT	233	June	23	2016	0	NA	NA	0	0	0	1	0	0	0	0	0	1	25674	10.1532	0	NA	NA	0	0	0	0	0	0	0	0	0	0	0	0	1	2991544	14.9113	0	NA	NA	0	NA	NA
NA	12	died	NA	NA	NA	NA	NA	NA	NA	NA	NA	NA	NA	NA	NA	NA	NA	NA	NA	NA	NA	NA	NA	NA	NA	NA	NA	NA	NA	NA	NA	NA	NA	NA	NA	NA	NA	NA	NA	NA	NA	NA	NA	NA	NA	NA	NA
152	13	A	7	MT	233	June	23	2016	0	NA	NA	1	31377606	17.2616	1	11	2.3979	1	52563650	17.7775	1	6691	8.80852	0	NA	NA	1	30667658	17.2387	0	0	0	1	110157	11.6097	0	0	0	1	36420	10.5029	0	NA	NA	0	NA	NA
153	14	S	20	MT	233	June	23	2016	0	NA	NA	1	28558130	17.1675	1	96	4.56435	0	0	0	1	23100	10.0476	0	NA	NA	0	0	0	0	0	0	0	0	0	0	0	0	0	0	0	0	NA	NA	0	NA	NA
154	15	S	16	MT	233	June	23	2016	0	NA	NA	1	35367	10.4736	1	123	4.81218	0	0	0	1	0	0	0	NA	NA	1	1031	6.93828	0	0	0	0	0	0	0	0	0	1	609272504	20.2278	0	NA	NA	0	NA	NA
155	16	S	22	MT	233	June	23	2016	0	NA	NA	1	72053518	18.0929	1	190	5.24702	1	175499444	18.9831	1	44189	10.6962	0	NA	NA	0	0	0	0	0	0	0	0	0	0	0	0	1	98001	11.4927	1	NA	NA	1	NA	NA
156	17	S	15	MT	233	June	23	2016	0	NA	NA	1	144450019	18.7884	1	194	5.26786	1	808243	13.6026	0	0	0	0	NA	NA	0	0	0	0	0	0	1	346	5.84644	0	0	0	1	104818057	18.4677	1	NA	NA	1	NA	NA
157	18	S	15	MT	233	June	23	2016	0	NA	NA	1	6396922	15.6713	1	286	5.65599	0	0	0	0	0	0	0	NA	NA	0	0	0	0	0	0	0	0	0	0	0	0	1	64664157	17.9847	1	NA	NA	1	NA	NA
158	19	W	3	MT	233	June	23	2016	0	NA	NA	1	392274	12.8797	1	659	6.49072	0	0	0	0	0	0	0	NA	NA	0	0	0	1	27080814	17.1143	1	2216	7.70346	0	0	0	1	9427	9.15133	1	NA	NA	1	NA	NA
159	20	S	17	MT	233	June	23	2016	0	NA	NA	1	288858	12.5737	1	1285	7.15851	1	8382786	15.9417	0	0	0	0	NA	NA	0	0	0	0	0	0	0	0	0	0	0	0	1	137936	11.8345	1	NA	NA	1	NA	NA
NA	21	not sampled	NA	NA	NA	NA	NA	NA	NA	NA	NA	NA	NA	NA	NA	NA	NA	NA	NA	NA	NA	NA	NA	NA	NA	NA	NA	NA	NA	NA	NA	NA	NA	NA	NA	NA	NA	NA	NA	NA	NA	NA	NA	NA	NA	NA	NA
160	22	S	20	MT	233	June	23	2016	0	NA	NA	1	146714938	18.804	1	499	6.21261	0	0	0	1	13896	9.53936	0	NA	NA	1	360026765	19.7017	0	0	0	0	0	0	0	0	0	1	37066	10.5205	0	NA	NA	0	NA	NA
161	23	S	16	MT	233	June	23	2016	0	NA	NA	1	30397379	17.2299	1	116	4.75359	0	0	0	0	0	0	0	NA	NA	0	0	0	0	0	0	0	0	0	0	0	0	1	29295964	17.193	0	NA	NA	0	NA	NA
162	24	S	16	MT	233	June	23	2016	0	NA	NA	1	58897319	17.8913	1	565	6.33683	0	0	0	0	0	0	0	NA	NA	1	143588645	18.7825	1	337464778	19.637	1	199783182	19.1127	1	399634357	19.8061	1	75469935	18.1392	0	NA	NA	0	NA	NA
163	25	S	17	MT	233	June	23	2016	0	NA	NA	1	9908	9.2012	1	303	6	3	3137344	14.9589	1	454	6	0	NA	N/A	0	0	0	0	0	0	1	589	6	0	0	0	2	1248	7	0	NA	NA	0	NA	NA
164	26	S	14	MT	233	June	23	2016	0	NA	NA	0	0	0	1	607	6.40853	0	0	0	0	0	0	0	NA	NA	0	0	0	0	0	0	0	0	0	0	0	0	1	20882120	16.8544	1	NA	NA	1	NA	NA
165	27	S	15	MT	233	June	23	2016	0	NA	NA	0	0	0	1	537	6.286	0	0	0	0	0	0	0	NA	NA	0	0	0	0	0	0	1	1393	7.23921	0	0	0	1	11759623	16.2802	0	NA	NA	0	NA	NA
166	28	S	15	MT	233	June	23	2016	0	NA	NA	1	5499667	15.5202	1	837	6.72982	0	0	0	0	0	0	0	NA	NA	0	0	0	0	0	0	0	0	0	0	0	0	1	623537	13.3432	1	NA	NA	1	NA	NA
167	29	S	19	MT	233	June	23	2016	0	NA	NA	0	0	0	1	1210	7.09838	0	0	0	0	0	0	0	NA	NA	1	88	4.47734	1	1086760	13.8987	0	0	0	0	0	0	1	46602	10.7494	1	NA	NA	1	NA	NA
168	30	S	15	MT	233	June	23	2016	0	NA	NA	0	0	0	1	763	6.63726	0	0	0	0	0	0	0	NA	NA	0	0	0	1	13689455	16.4321	1	1730	7.45588	0	0	0	1	204524810	19.1362	1	NA	NA	1	NA	NA
169	31	S	19	MT	233	June	23	2016	0	NA	NA	1	23192231	16.9593	1	821	6.71052	0	0	0	0	0	0	0	NA	NA	1	2413	7.78863	0	0	0	0	0	0	0	0	0	1	896261	13.706	0	NA	NA	0	NA	NA
170	32	S	20	MT	233	June	23	2016	0	NA	NA	1	65467	11.0893	1	615	6.42162	0	0	0	0	0	0	0	NA	NA	1	2108145	14.5613	0	0	0	0	0	0	0	0	0	1	22159	10.006	0	NA	NA	0	NA	NA
171	33	S	15	MT	233	June	23	2016	0	NA	NA	1	204409	12.2279	1	570	6.34564	0	0	0	0	0	0	0	NA	NA	0	0	0	1	658162198	20.305	0	0	0	0	0	0	1	256924	12.4565	0	NA	NA	0	NA	NA
172	34	S	12	MT	233	June	23	2016	0	NA	NA	1	127694	11.7574	1	1065	6.97073	0	0	0	0	0	0	0	NA	NA	0	0	0	1	2321	7.74975	0	0	0	0	0	0	1	39720	10.5896	0	NA	NA	0	NA	NA
173	35	S	9	MT	233	June	23	2016	0	NA	NA	1	44777442	17.6172	1	2409	7.78697	0	0	0	0	0	0	0	NA	NA	1	5333642	15.4895	1	1334523048	21.0118	0	0	0	1	369134817	19.7267	1	319246846	19.5815	0	NA	NA	0	NA	NA
174	36	W	1	MT	233	June	23	2016	0	NA	NA	1	541995	13.203	1	3558	8.17695	0	0	0	0	0	0	0	NA	NA	0	0	0	1	871201397	20.5854	0	0	0	0	0	0	1	28007	10.2402	1	NA	NA	1	NA	NA
175	37	S	20	MT	233	June	23	2016	0	NA	NA	1	471530	13.0637	1	690	6.53669	0	0	0	0	0	0	0	NA	NA	0	0	0	1	230553	12.3482	0	0	0	0	0	0	1	207040	12.2407	1	NA	NA	1	NA	NA
NA	38	not sampled	NA	NA	NA	NA	NA	NA	NA	NA	NA	NA	NA	NA	NA	NA	NA	NA	NA	NA	NA	NA	NA	NA	NA	NA	NA	NA	NA	NA	NA	NA	NA	NA	NA	NA	NA	NA	NA	NA	NA	NA	NA	NA	NA	NA	NA
176	39	W	5	MT	233	June	23	2016	0	NA	NA	1	47440494	17.675	1	2988	8.00236	1	35073185	17.3729	0	0	0	0	NA	NA	1	343770732	19.6555	1	15290	9.63495	0	0	0	1	196985045	19.0986	1	11006095	16.214	1	NA	NA	1	NA	NA
177	40	S	15	MT	233	June	23	2016	0	NA	NA	1	33467	10.4183	1	507	6.22851	1	2942057	14.8946	0	0	0	0	NA	NA	1	1331391	14.1017	1	1526315	14.2384	0	0	0	0	0	0	0	0	0	1	NA	NA	1	NA	NA
NA	41	not sampled	NA	NA	NA	NA	NA	NA	NA	NA	NA	NA	NA	NA	NA	NA	NA	NA	NA	NA	NA	NA	NA	NA	NA	NA	NA	NA	NA	NA	NA	NA	NA	NA	NA	NA	NA	NA	NA	NA	NA	NA	NA	NA	NA	NA	NA
178	42	W	4	MT	233	June	23	2016	0	NA	NA	0	0	0	1	490	6.19441	0	0	0	0	0	0	0	NA	NA	1	0	0	0	0	0	0	0	0	0	0	0	1	6775	8.82099	0	NA	NA	0	NA	NA
179	43	S	20	MT	233	June	23	2016	0	NA	NA	0	0	0	1	2529	7.83558	0	0	0	0	0	0	0	NA	NA	1	0	0	1	1760	7.47307	0	0	0	0	0	0	1	78202	11.2671	0	NA	NA	0	NA	NA
180	44	S	15	MT	233	June	23	2016	0	NA	NA	0	0	0	1	842	6.73578	0	0	0	1	343376	12.7466	0	NA	NA	0	0	0	0	0	0	0	0	0	0	0	0	1	24643	10.1122	0	NA	NA	0	NA	NA
181	45	S	18	MT	233	June	23	2016	0	NA	NA	0	0	0	1	1946	7.57353	0	0	0	0	0	0	0	NA	NA	0	0	0	0	0	0	0	0	0	0	0	0	1	333128	12.7163	0	NA	NA	0	NA	NA
182	46	S	17	MT	233	June	23	2016	0	NA	NA	0	0	0	1	764	6.63857	0	0	0	0	0	0	0	NA	NA	1	956	6.86276	0	0	0	0	0	0	0	0	0	1	2952001	14.898	0	NA	NA	0	NA	NA
183	47	S	18	MT	233	June	23	2016	0	NA	NA	0	0	0	1	891	6.79234	0	0	0	0	0	0	0	NA	NA	1	1253054	14.0411	0	0	0	0	0	0	0	0	0	1	470929	13.0625	0	NA	NA	0	NA	NA
184	48	S	14	MT	233	June	23	2016	0	NA	NA	0	0	0	1	732	6.59578	0	0	0	0	0	0	0	NA	NA	0	0	0	1	554722	13.2262	0	0	0	0	0	0	1	213753805	19.1803	0	NA	NA	0	NA	NA
185	49	S	9	MT	233	June	23	2016	0	NA	NA	0	0	0	1	5387	8.59174	0	0	0	0	0	0	0	NA	NA	1	2411	7.7878	0	0	0	0	0	0	0	0	0	1	58579	10.9781	0	NA	NA	0	NA	NA
186	50	W	5	MT	233	June	23	2016	0	NA	NA	0	0	0	1	2160	7.67786	0	0	0	1	442002	12.9991	0	NA	NA	1	15682812	16.5681	0	0	0	0	0	0	0	0	0	1	2389062	14.6864	0	NA	NA	0	NA	NA
187	1	S	24	MT	296	August	25	2016	0	NA	NA	1	0	0	0	0	0	1	107651434	18.4944	1	0	0	0	NA	NA	1	195654156	19.0919	0	0	0	1	6781715	15.7297	0	0	0	1	56882	10.9487	0	NA	NA	0	NA	NA
188	2	S	24	MT	296	August	25	2016	0	NA	NA	0	0	0	0	0	0	1	122090	11.7125	1	36017	10.4917	0	NA	NA	0	0	0	0	0	0	0	0	0	0	0	0	0	0	0	1	NA	NA	0	NA	NA
189	3	S	24	MT	296	August	25	2016	0	NA	NA	1	46673279	17.6587	0	0	0	1	8072981	15.904	1	0	0	1	NA	NA	0	0	0	0	0	0	1	189	5.24175	0	0	0	1	469455	13.0593	1	NA	NA	0	NA	NA
190	5	S	10	MT	296	August	25	2016	0	NA	NA	1	0	0	0	0	0	1	163965264	18.9152	1	2890337	14.8769	1	NA	NA	0	0	0	0	0	0	1	129	4.85981	0	0	0	1	33402	10.4164	1	NA	NA	0	NA	NA
191	6	S	24	MT	296	August	25	2016	0	NA	NA	1	0	0	0	0	0	1	2053933	14.5353	1	0	0	1	NA	NA	0	0	0	0	0	0	0	0	0	0	0	0	0	0	0	1	NA	NA	0	NA	NA
192	7	S	24	MT	296	August	25	2016	0	NA	NA	1	1286	7.16007	0	0	0	1	1696152	14.3439	0	0	0	1	NA	NA	0	0	0	0	0	0	0	0	0	0	0	0	1	114460	11.648	1	NA	NA	0	NA	NA
193	8	S	24	MT	296	August	25	2016	0	NA	NA	1	126604	11.7488	0	0	0	1	179535053	19.0059	1	28135	10.2448	1	NA	NA	0	0	0	0	0	0	0	0	0	0	0	0	1	35651	10.4815	1	NA	NA	0	NA	NA
194	9	S	24	MT	296	August	25	2016	0	NA	NA	1	20563	9.9313	0	0	0	1	61924611	17.9414	0	0	0	0	NA	NA	0	0	0	1	4998766	15.4247	0	0	0	0	0	0	1	5972447	15.6027	1	NA	NA	0	NA	NA
NA	10	died	NA	NA	NA	NA	NA	NA	NA	NA	NA	NA	NA	NA	NA	NA	NA	NA	NA	NA	NA	NA	NA	NA	NA	NA	NA	NA	NA	NA	NA	NA	NA	NA	NA	NA	NA	NA	NA	NA	NA	NA	NA	NA	NA	NA	NA
195	11	S	24	MT	296	August	25	2016	0	NA	NA	1	0	0	0	0	0	1	71986402	18.092	0	0	0	0	NA	NA	0	0	0	0	0	0	0	0	0	0	0	0	1	11007	9.30629	1	NA	NA	0	NA	NA
196	13	S	16	MT	296	August	25	2016	0	NA	NA	1	2640	7.87891	0	0	0	1	28937674	17.1807	0	0	0	0	NA	NA	0	0	0	0	0	0	0	0	0	0	0	0	1	177125	12.0846	1	NA	NA	0	NA	NA
197	14	S	24	MT	296	August	25	2016	0	NA	NA	1	3176	8.06369	0	0	0	1	249076645	19.3333	0	0	0	0	NA	NA	0	0	0	0	0	0	0	0	0	0	0	0	1	71806532	18.0895	1	NA	NA	0	NA	NA
198	15	S	24	MT	296	August	25	2016	0	NA	NA	1	0	0	0	0	0	1	111899	11.6254	0	0	0	0	NA	NA	0	0	0	0	0	0	0	0	0	0	0	0	1	6680	8.80687	1	NA	NA	0	NA	NA
NA	16	died	NA	NA	NA	NA	NA	NA	NA	NA	NA	NA	NA	NA	NA	NA	NA	NA	NA	NA	NA	NA	NA	NA	NA	NA	NA	NA	NA	NA	NA	NA	NA	NA	NA	NA	NA	NA	NA	NA	NA	NA	NA	NA	NA	NA	NA
199	17	S	24	MT	296	August	25	2016	0	NA	NA	1	7415293	15.8191	0	0	0	1	1825715	14.4175	0	0	0	0	NA	NA	0	0	0	0	0	0	0	0	0	0	0	0	0	0	0	1	NA	NA	0	NA	NA
200	18	A	7	MT	296	August	25	2016	0	NA	NA	1	62632941	17.9528	0	0	0	1	69117974	18.0513	0	0	0	1	NA	NA	0	0	0	0	0	0	0	0	0	0	0	0	1	3559441	15.0851	1	NA	NA	1	NA	NA
NA	19	died	NA	NA	NA	NA	NA	NA	NA	NA	NA	NA	NA	NA	NA	NA	NA	NA	NA	NA	NA	NA	NA	NA	NA	NA	NA	NA	NA	NA	NA	NA	NA	NA	NA	NA	NA	NA	NA	NA	NA	NA	NA	NA	NA	NA	NA
201	20	S	24	MT	296	August	25	2016	0	NA	NA	1	6956	8.8475	0	0	0	1	181003063	19.014	0	0	0	1	NA	NA	1	9.196	2.21877	0	0	0	0	0	0	0	0	0	1	968611764	20.6914	1	NA	NA	1	NA	NA
202	21	S	11	MT	296	August	25	2016	0	NA	NA	1	3065	8.02813	0	0	0	1	37562	10.5337	1	28349	10.2523	1	NA	NA	0	0	0	1	3148239619	21.8701	0	0	0	0	0	0	1	71532173	18.0857	1	NA	NA	1	NA	NA
203	22	S	24	MT	296	August	25	2016	0	NA	NA	1	0	0	0	0	0	1	19649768	16.7936	0	0	0	1	NA	NA	0	0	0	1	2658	7.88533	0	0	0	0	0	0	1	10837	9.29072	1	NA	NA	1	NA	NA
204	23	S	20	MT	296	August	25	2016	0	NA	NA	1	132637	11.7954	0	0	0	1	1572589	14.2682	0	0	0	1	NA	NA	0	0	0	1	338	5.82305	0	0	0	0	0	0	1	55379	10.922	1	NA	NA	0	NA	NA
205	24	S	24	MT	296	August	25	2016	0	NA	NA	1	0	0	0	0	0	1	110962091	18.5247	0	0	0	0	NA	NA	0	0	0	1	225	5.4161	0	0	0	0	0	0	1	13118	9.48174	1	NA	NA	0	NA	NA
206	25	S	24	MT	296	August	25	2016	0	NA	NA	1	1546	7.34407	0	0	0	1	54380357	17.8115	0	0	0	0	NA	NA	0	0	0	1	486	6.18621	0	0	0	0	0	0	1	9731	9.18307	1	NA	NA	0	NA	NA
207	26	S	24	MT	296	August	25	2016	0	NA	NA	1	6509	8.78109	0	0	0	1	126584741	18.6564	0	0	0	0	NA	NA	0	0	0	1	515	6.24417	0	0	0	0	0	0	1	17890372	16.6998	1	NA	NA	0	NA	NA
208	27	S	24	MT	296	August	25	2016	0	NA	NA	1	62501755	17.9507	0	0	0	1	132829084	18.7046	0	0	0	0	NA	NA	0	0	0	1	973	6.88038	0	0	0	0	0	0	1	547141516	20.1202	1	NA	NA	0	NA	NA
209	28	S	24	MT	296	August	25	2016	0	NA	NA	1	39937	10.5951	0	0	0	1	371636	12.8257	0	0	0	0	NA	NA	0	0	0	1	715	6.57228	0	0	0	0	0	0	1	176754	12.0825	1	NA	NA	0	NA	NA
210	29	S	20	MT	296	August	25	2016	0	NA	NA	1	325803936	19.6018	0	0	0	1	413701797	19.8407	0	0	0	0	NA	NA	0	0	0	1	0	0	0	0	0	0	0	0	1	794418087	20.4931	1	NA	NA	0	NA	NA
211	30	S	18	MT	296	August	25	2016	0	NA	NA	1	229892155	19.2531	0	0	0	1	59635687	17.9038	0	0	0	0	NA	NA	1	3960	8.284	0	0	0	0	0	0	0	0	0	1	67446034	18.0268	0	NA	NA	0	NA	NA
212	31	S	24	MT	296	August	25	2016	0	NA	NA	1	31352	10.3531	0	0	0	1	259219541	19.3732	0	0	0	0	NA	NA	0	0	0	1	2353821	14.6716	0	0	0	0	0	0	1	105784446	18.4769	1	NA	NA	0	NA	NA
213	32	S	24	MT	296	August	25	2016	0	NA	NA	1	8883	9.09201	0	0	0	1	38994565	17.4789	0	0	0	0	NA	NA	0	0	0	0	0	0	0	0	0	0	0	0	1	1577157414	21.1789	0	NA	NA	0	NA	NA
214	33	S	24	MT	296	August	25	2016	0	NA	NA	1	1652880	14.318	0	0	0	1	21043848	16.8621	0	0	0	0	NA	NA	0	0	0	0	0	0	0	0	0	0	0	0	1	46947	10.7568	1	NA	NA	0	NA	NA
215	34	S	24	MT	296	August	25	2016	0	NA	NA	1	6850	8.83215	0	0	0	1	81488477	18.216	0	0	0	0	NA	NA	0	0	0	0	0	0	0	0	0	0	0	0	1	42858	10.6656	1	NA	NA	0	NA	NA
216	35	S	18	MT	296	August	25	2016	0	NA	NA	1	8262	9.01954	0	0	0	1	50619670	17.7399	0	0	0	0	NA	NA	0	0	0	0	0	0	0	0	0	0	0	0	1	39943	10.5952	0	NA	NA	0	NA	NA
217	36	W	4	MT	296	August	25	2016	0	NA	NA	1	50315	10.8261	0	0	0	1	1844675	14.4278	0	0	0	1	NA	NA	0	0	0	1	116884021	18.5767	0	0	0	0	0	0	1	10544278	16.1711	1	NA	NA	0	NA	NA
218	37	S	24	MT	296	August	25	2016	0	NA	NA	1	6349	8.75621	0	0	0	1	80213315	18.2002	0	0	0	1	NA	NA	1	3043	8.0206	0	0	0	0	341	5.83188	0	196	5.27811	1	30619	10.3294	1	NA	NA	0	NA	NA
219	38	W	4	MT	296	August	25	2016	0	NA	NA	1	48282	10.7848	0	0	0	1	655118	13.3926	0	0	0	1	NA	NA	1	5933	8.68829	1	2768814451	21.7417	1	10061616	16.1242	1	71119271	18.0799	1	447155078	19.9184	1	NA	NA	1	NA	NA
220	39	W	3	MT	296	August	25	2016	0	NA	NA	1	28773266	17.175	0	0	0	1	48527372	17.6976	0	0	0	1	NA	NA	1	240870343	19.2998	0	0	0	1	NA	NA	1	NA	NA	1	824043	13.622	1	NA	NA	1	NA	NA
221	40	S	16	MT	296	August	25	2016	0	NA	NA	1	213508	12.2714	0	0	0	1	42652307	17.5686	0	0	0	1	NA	NA	0	0	0	0	0	0	1	162	5.0876	0	0	0	1	441992731	19.9068	1	NA	NA	1	NA	NA
NA	41	died	NA	NA	NA	NA	NA	NA	NA	NA	NA	NA	NA	NA	NA	NA	NA	NA	NA	NA	NA	NA	NA	NA	NA	NA	NA	NA	NA	NA	NA	NA	NA	NA	NA	NA	NA	NA	NA	NA	NA	NA	NA	NA	NA	NA	NA
222	42	S	17	MT	296	August	25	2016	0	NA	NA	1	17049	9.74391	0	0	0	1	142447	11.8667	1	23372	10.0593	1	NA	NA	1	477199642	19.9834	0	0	0	1	7864298	15.8778	0	0	0	1	4966	8.51037	1	NA	NA	0	NA	NA
223	43	S	24	MT	296	August	25	2016	0	NA	NA	1	85340	11.3544	0	0	0	1	172318686	18.9649	0	0	0	0	NA	NA	0	0	0	0	0	0	0	0	0	0	0	0	1	392382382	19.7877	1	NA	NA	0	NA	NA
224	44	S	24	MT	296	August	25	2016	0	NA	NA	1	3768	8.23456	0	0	0	1	31740	10.3653	0	0	0	0	NA	NA	1	5225	8.56121	0	0	0	0	0	0	0	0	0	1	11168	9.32081	1	NA	NA	0	NA	NA
225	45	S	24	MT	296	August	25	2016	0	NA	NA	1	6879	8.83637	0	0	0	1	83342	11.3307	0	0	0	1	NA	NA	0	0	0	0	0	0	0	0	0	0	0	0	1	47631	10.7712	1	NA	NA	1	NA	NA
226	46	S	24	MT	296	August	25	2016	0	NA	NA	1	5035	8.52437	0	0	0	1	16341479	16.6092	1	0	0	1	NA	NA	1	5468	8.60667	0	0	0	0	0	0	0	0	0	1	42716	10.6623	1	NA	NA	0	NA	NA
227	47	S	24	MT	296	August	25	2016	0	NA	NA	1	2620	7.87131	0	0	0	1	922515	13.7349	1	28000	10.24	1	NA	NA	0	0	0	0	0	0	0	0	0	0	0	0	1	25312	10.139	1	NA	NA	0	NA	NA
228	48	S	16	MT	296	August	25	2016	0	NA	NA	1	14191	9.56043	0	0	0	1	700763417	20.3677	1	0	0	0	NA	NA	0	0	0	0	0	0	0	0	0	0	0	0	1	45601892	17.6355	1	NA	NA	0	NA	NA
229	49	S	16	MT	296	August	25	2016	0	NA	NA	1	1750	7.46794	0	0	0	1	37292618	17.4343	1	19981	9.90254	0	NA	NA	0	0	0	0	0	0	0	0	0	0	0	0	1	46163	10.7399	1	NA	NA	0	NA	NA
230	50	W	3	MT	296	August	25	2016	0	NA	NA	1	11318	9.33424	0	0	0	1	466867356	19.9616	0	0	0	0	NA	NA	1	50651	10.8327	0	0	0	0	0	0	0	0	0	1	7193	8.88086	1	NA	NA	0	NA	NA
231	1	A	7	MT	356	October	24	2016	0	NA	NA	1	27273	10.2137	0	0	0	1	286770779	19.4742	0	0	0	0	NA	NA	0	0	0	1	45693	10.7297	0	0	0	0	0	0	1	9937	9.20402	0	NA	NA	1	NA	NA
232	2	W	5	MT	356	October	24	2016	0	NA	NA	1	5981	8.69651	0	0	0	1	4945351	15.414	0	0	0	0	NA	NA	0	0	0	0	0	0	0	0	0	0	0	0	1	8451	9.04204	0	NA	NA	0	NA	NA
233	3	S	11	MT	356	October	24	2016	0	NA	NA	1	211456	12.2618	0	0	0	1	429687142	19.8786	0	0	0	0	NA	NA	0	0	0	0	0	0	0	0	0	0	0	0	1	18741485	16.7463	0	NA	NA	0	NA	NA
234	5	A	6	MT	356	October	24	2016	0	NA	NA	1	4719	8.45956	0	0	0	1	187166388	19.0475	1	7607051	15.8446	0	NA	NA	0	0	0	0	0	0	0	0	0	0	0	0	1	4879	8.4927	0	NA	NA	0	NA	NA
NA	6	died	NA	NA	NA	NA	NA	NA	NA	NA	NA	NA	NA	NA	NA	NA	NA	NA	NA	NA	NA	NA	NA	NA	NA	NA	NA	NA	NA	NA	NA	NA	NA	NA	NA	NA	NA	NA	NA	NA	NA	NA	NA	NA	NA	NA	NA
235	7	D	0	MT	356	October	24	2016	0	NA	NA	1	710	6.56667	0	0	0	1	70164850	18.0664	0	0	0	0	NA	NA	0	0	0	0	0	0	0	0	0	0	0	0	1	827660	13.6264	1	NA	NA	0	NA	NA
236	8	W	3	MT	356	October	24	2016	0	NA	NA	1	5502	8.61305	0	0	0	1	625550497	20.2541	0	0	0	0	NA	NA	0	0	0	0	0	0	0	0	0	1	273	5.60947	1	496138267	20.0224	0	NA	NA	0	NA	NA
237	9	W	3	MT	356	October	24	2016	0	NA	NA	1	7693	8.9482	0	0	0	1	172889469	18.9682	0	0	0	0	NA	NA	0	0	0	0	0	0	0	0	0	1	919	6.82329	1	6195	8.7315	0	NA	NA	0	NA	NA
238	11	D	0	MT	356	October	24	2016	0	NA	NA	1	50294324	17.7334	0	0	0	1	26501658	17.0927	0	0	0	0	NA	NA	0	0	0	0	0	0	0	0	0	0	0	0	1	3964	8.28501	0	NA	NA	0	NA	NA
239	13	W	5	MT	356	October	24	2016	0	NA	NA	1	4236798	15.2593	0	0	0	1	274860735	19.4318	0	0	0	0	NA	NA	0	0	0	0	0	0	0	0	0	0	0	0	1	257651	12.4594	1	NA	NA	0	NA	NA
NA	14	died	NA	NA	NA	NA	NA	NA	NA	NA	NA	NA	NA	NA	NA	NA	NA	NA	NA	NA	NA	NA	NA	NA	NA	NA	NA	NA	NA	NA	NA	NA	NA	NA	NA	NA	NA	NA	NA	NA	NA	NA	NA	NA	NA	NA	NA
240	15	S	14	MT	356	October	24	2016	0	NA	NA	1	9387	9.14719	0	0	0	1	20821305	16.8515	0	0	0	0	NA	NA	0	0	0	0	0	0	0	0	0	0	0	0	1	4736	8.46295	1	NA	NA	0	NA	NA
241	17	W	4	MT	356	October	24	2016	0	NA	NA	1	12970666	16.3782	0	0	0	1	45981152	17.6437	0	0	0	0	NA	NA	0	0	0	0	0	0	1	61023702	17.9268	1	145613353	18.7965	1	16227	9.69443	0	NA	NA	1	NA	NA
NA	18	died	NA	NA	NA	NA	NA	NA	NA	NA	NA	NA	NA	NA	NA	NA	NA	NA	NA	NA	NA	NA	NA	NA	NA	NA	NA	NA	NA	NA	NA	NA	NA	NA	NA	NA	NA	NA	NA	NA	NA	NA	NA	NA	NA	NA	NA
NA	20	died	NA	NA	NA	NA	NA	NA	NA	NA	NA	NA	NA	NA	NA	NA	NA	NA	NA	NA	NA	NA	NA	NA	NA	NA	NA	NA	NA	NA	NA	NA	NA	NA	NA	NA	NA	NA	NA	NA	NA	NA	NA	NA	NA	NA	NA
242	21	W	5	MT	356	October	24	2016	0	NA	NA	1	19959	9.90149	0	0	0	1	66157108	18.0075	1	0	0	0	NA	NA	1	6426	8.76811	0	0	0	0	0	0	0	0	0	1	10930	9.29927	0	NA	NA	0	NA	NA
NA	22	died	NA	NA	NA	NA	NA	NA	NA	NA	NA	NA	NA	NA	NA	NA	NA	NA	NA	NA	NA	NA	NA	NA	NA	NA	NA	NA	NA	NA	NA	NA	NA	NA	NA	NA	NA	NA	NA	NA	NA	NA	NA	NA	NA	NA	NA
243	23	A	6	MT	356	October	24	2016	0	NA	NA	1	6110	8.71785	0	0	0	1	15502979	16.5565	0	0	0	0	NA	NA	0	0	0	0	0	0	0	0	0	0	0	0	1	7136	8.87291	0	NA	NA	0	NA	NA
244	24	S	15	MT	356	October	24	2016	0	NA	NA	1	8911	9.09515	0	0	0	1	268784047	19.4094	1	101584	11.5286	0	NA	NA	1	4221	8.34783	0	0	0	0	0	0	0	0	0	1	3466	8.15076	0	NA	NA	1	NA	NA
245	25	W	5	MT	356	October	24	2016	0	NA	NA	1	237410	12.3775	0	0	0	1	190275706	19.064	0	0	0	0	NA	NA	1	5308	8.57697	0	0	0	0	0	0	0	0	0	1	2586	7.85787	0	NA	NA	0	NA	NA
246	26	W	5	MT	356	October	24	2016	0	NA	NA	1	237572	12.3782	0	0	0	1	163647960	18.9132	0	0	0	0	NA	NA	1	3733	8.22497	0	0	0	0	0	0	0	0	0	1	2294810	14.6462	0	NA	NA	0	NA	NA
247	27	W	5	MT	356	October	24	2016	0	NA	NA	1	30615	10.3293	0	0	0	1	138662631	18.7476	0	0	0	0	NA	NA	1	5477	8.60831	0	0	0	0	0	0	0	0	0	1	3525	8.16764	0	NA	NA	0	NA	NA
NA	28	died	NA	NA	NA	NA	NA	NA	NA	NA	NA	NA	NA	NA	NA	NA	NA	NA	NA	NA	NA	NA	NA	NA	NA	NA	NA	NA	NA	NA	NA	NA	NA	NA	NA	NA	NA	NA	NA	NA	NA	NA	NA	NA	NA	NA	NA
248	29	W	5	MT	356	October	24	2016	0	NA	NA	1	161888	11.9947	0	0	0	1	200687354	19.1173	0	0	0	0	NA	NA	0	0	0	0	0	0	0	0	0	1	3549	8.17442	1	1145066	13.951	1	NA	NA	0	NA	NA
249	30	W	2	MT	356	October	24	2016	0	NA	NA	1	332116	12.7132	0	0	0	1	231229700	19.2589	0	0	0	0	NA	NA	0	0	0	0	0	0	0	0	0	1	580	6.36303	1	23431179	16.9696	0	NA	NA	0	NA	NA
250	31	A	7	MT	356	October	24	2016	0	NA	NA	1	95674	11.4687	0	0	0	1	181236730	19.0153	1	26544	10.1866	0	NA	NA	1	3716	8.2204	0	0	0	0	0	0	1	265	5.57973	1	871221	13.6777	1	NA	NA	0	NA	NA
251	32	W	2	MT	356	October	24	2016	0	NA	NA	1	11964470	16.2975	0	0	0	1	91238835	18.329	1	15706	9.6618	0	NA	NA	1	7955	8.98156	0	0	0	1	21905	9.99447	1	46253	10.7419	1	79969	11.2894	0	NA	NA	1	NA	NA
NA	33	died	NA	NA	NA	NA	NA	NA	NA	NA	NA	NA	NA	NA	NA	NA	NA	NA	NA	NA	NA	NA	NA	NA	NA	NA	NA	NA	NA	NA	NA	NA	NA	NA	NA	NA	NA	NA	NA	NA	NA	NA	NA	NA	NA	NA	NA
252	34	A	7	MT	356	October	24	2016	0	NA	NA	1	349249	12.7635	0	0	0	1	371663173	19.7335	0	0	0	0	NA	NA	1	6077	8.71227	0	0	0	0	0	0	1	124	4.82028	1	4473899	15.3138	1	NA	NA	0	NA	NA
253	35	D	0	MT	356	October	24	2016	0	NA	NA	1	11007	9.30638	0	0	0	1	9588303	16.0761	0	0	0	0	NA	NA	0	0	0	0	0	0	0	0	0	0	0	0	1	2840	7.95156	0	NA	NA	0	NA	NA
254	36	W	1	MT	356	October	24	2016	0	NA	NA	1	1148941	13.9544	0	0	0	1	98728603	18.4079	0	0	0	0	NA	NA	1	5514	8.61505	1	1112	7.01392	1	448560638	19.9216	0	0	0	1	1048824	13.8632	0	NA	NA	1	NA	NA
255	37	D	0	MT	356	October	24	2016	0	NA	NA	1	987	6.89568	0	0	0	1	4965089	15.4179	0	0	0	0	NA	NA	0	0	0	0	0	0	0	0	0	1	163	5.09375	1	3526	8.16792	0	NA	NA	0	NA	NA
NA	38	died	NA	NA	NA	NA	NA	NA	NA	NA	NA	NA	NA	NA	NA	NA	NA	NA	NA	NA	NA	NA	NA	NA	NA	NA	NA	NA	NA	NA	NA	NA	NA	NA	NA	NA	NA	NA	NA	NA	NA	NA	NA	NA	NA	NA	NA
NA	39	died	NA	NA	NA	NA	NA	NA	NA	NA	NA	NA	NA	NA	NA	NA	NA	NA	NA	NA	NA	NA	NA	NA	NA	NA	NA	NA	NA	NA	NA	NA	NA	NA	NA	NA	NA	NA	NA	NA	NA	NA	NA	NA	NA	NA	NA
256	40	A	7	MT	356	October	24	2016	0	NA	NA	1	14128951	16.4637	0	0	0	1	576754152	20.1729	0	0	0	0	NA	NA	0	0	0	0	0	0	0	0	0	0	0	0	1	6319968	15.6592	0	NA	NA	0	NA	NA
257	42	S	10	MT	356	October	24	2016	0	NA	NA	1	1779	7.48437	0	0	0	1	60198832	17.9132	0	0	0	0	NA	NA	1	1635403	14.3074	0	0	0	1	40483	10.6086	1	293	5.68017	1	5886204	15.5881	0	NA	NA	0	NA	NA
258	43	W	3	MT	356	October	24	2016	0	NA	NA	1	374431	12.8332	0	0	0	1	234766347	19.2741	0	0	0	0	NA	NA	0	0	0	0	0	0	1	4484	8.40827	1	8133	9.00369	1	199918	12.2057	0	NA	NA	0	NA	NA
259	44	S	12	MT	356	October	24	2016	0	NA	NA	1	2047	7.62462	0	0	0	1	78027692	18.1726	0	0	0	0	NA	NA	1	3963	8.28476	0	0	0	0	0	0	1	728	6.5903	1	42245	10.6512	0	NA	NA	0	NA	NA
260	45	W	5	MT	356	October	24	2016	0	NA	NA	1	13525	9.51237	0	0	0	1	206146279	19.1441	0	0	0	0	NA	NA	1	5626	8.63515	0	0	0	0	0	0	1	1274	7.14992	1	7687	8.94729	0	NA	NA	0	NA	NA
261	46	S	15	MT	356	October	24	2016	0	NA	NA	1	857082	13.6613	0	0	0	1	79706754	18.1939	0	0	0	0	NA	NA	1	2524	7.8336	0	0	0	0	0	0	1	420	6.04025	1	9111	9.11724	1	NA	NA	0	NA	NA
262	47	S	10	MT	356	October	24	2016	0	NA	NA	0	0	0	0	0	0	1	226071710	19.2364	0	0	0	0	NA	NA	0	0	0	0	0	0	0	0	0	1	339	5.826	1	477472	13.0763	0	NA	NA	0	NA	NA
NA	48	died	NA	NA	NA	NA	NA	NA	NA	NA	NA	NA	NA	NA	NA	NA	NA	NA	NA	NA	NA	NA	NA	NA	NA	NA	NA	NA	NA	NA	NA	NA	NA	NA	NA	NA	NA	NA	NA	NA	NA	NA	NA	NA	NA	NA	NA
NA	49	died	NA	NA	NA	NA	NA	NA	NA	NA	NA	NA	NA	NA	NA	NA	NA	NA	NA	NA	NA	NA	NA	NA	NA	NA	NA	NA	NA	NA	NA	NA	NA	NA	NA	NA	NA	NA	NA	NA	NA	NA	NA	NA	NA	NA	NA
NA	50	died	NA	NA	NA	NA	NA	NA	NA	NA	NA	NA	NA	NA	NA	NA	NA	NA	NA	NA	NA	NA	NA	NA	NA	NA	NA	NA	NA	NA	NA	NA	NA	NA	NA	NA	NA	NA	NA	NA	NA	NA	NA	NA	NA	NA	NA
