# Supplementary material for: Longitudinal monitoring of honey bee colonies reveals dynamic nature of virus abundance and indicates a negative impact of Lake Sinai virus 2 on colony health
Source: PLoS One. 2020 Sep 8;15(9):e0237544. doi: 10.1371/journal.pone.0237544 (PMC7478651; doi:10.1371/journal.pone.0237544)
Supplement: S2 Table — The majority of the colonies (i.e., 16 of 22) died between the August and October 2016 sampling dates. Therefore, we evaluated the differences in virus abundance and pathogen composition between colonies that lived or died by the end of the study for the August sampling date (i.e., the sample date prior to colony death by October 2016). Colonies that died previous to the August 2016 time point are not included in this table. The 'October status' column indicates whether the colony was alive or dead by the next sampling time point in October 2016. (XLSX) [file pone.0237544.s023.xlsx]

## Sheet: Supporting Table S2
Supporting Table S2. In total, 22 of the 50 monitored honey bee colonies died throughout the study, although samples were obtained for only 4 of those samples when they were dead.
The majority of the colonies (i.e., 16 of 22) died between the August and October 2016 sampling dates. Therefore, we evaluated the differences in virus abundance and pathogen composition
between colonies that lived or died by the end of the study for the August sampling date (i.e., the sample date prior to colony death by October 2016).
Colonies that died previous to the August 2016 time point are not included in this table. The 'October status' column indicates whether the colony was alive or dead
by the next sampling time point in October 2016.
										acute bee paralysis virus			black queen cell virus			chronic bee paralysis virus			deformed wing virus			Israeli acute paralysis virus				Kashmir bee virus			Lake Sinai virus 1		Lake Sinai virus 2				Lake Sinai virus 3			Lake Sinai virus 4		sacbrood virus			Lotmaria passim (Crithidia mellficae, sf)				Nosema ceranae
										ABPV PCR	ABPV qPCR	ABPV qPCR	BQCV PCR	BQCV qPCR	BQCV qPCR	CBPV PCR	CBPV qPCR	CBPV qPCR	DWV PCR	DWV qPCR	DWV qPCR	IAPV PCR	IAPV qPCR	IAPV qPCR	KBV PCR	KBV qPCR	KBV qPCR	LSV1 PCR	LSV1 qPCR	LSV1 qPCR	LSV2 PCR	LSV2 qPCR	LSV2 qPCR	LSV3 PCR	LSV3 qPCR	LSV3 qPCR	LSV4 PCR	LSV4 qPCR	LSV4 qPCR	SBV PCR	SBV qPCR	SBV qPCR	Lm PCR	Lm qPCR	Lm qPCR	Nc PCR	Nc qPCR	Nc qPCR
Sample Number	Unique Colony Identifier	Colony Strength Rating. (Weak, Average, Strong)	October Status	Frame Count	Sampling Location	Day of Study	Month	Day	Year	Pathogen 1 Presence	Pathogen 1 qPCR relative RNA equivalents	Pathogen 1 Abundance (ln)	Pathogen 2 Presence	Pathogen 2 qPCR relative RNA equivalents	Pathogen 2 Abundance (ln)	Pathogen 3 Presence	Pathogen 3 qPCR relative RNA equivalents	Pathogen 3 Abundance (ln)	Pathogen 4 Presence	Pathogen 4 qPCR relative RNA equivalents	Pathogen 4 Abundance (ln)	Pathogen 5 Presence	Pathogen 5 qPCR relative RNA equivalents	Pathogen 5 Abundance (ln)	Pathogen 6 Presence	Pathogen 6 qPCR relative RNA equivalents	Pathogen 6 Abundance (ln)	Pathogen 7 Presence	Pathogen 7 qPCR relative RNA equivalents	Pathogen 7 Abundance (ln)	Pathogen 8 Presence	Pathogen 8 qPCR relative RNA equivalents	Pathogen 8 Abundance (ln)	Pathogen 9 Presence	Pathogen 9 qPCR relative RNA equivalents	Pathogen 9 Abundance (ln)	Pathogen 10 Presence	Pathogen 10 qPCR relative RNA equivalents	Pathogen 10 Abundance (ln)	Pathogen 11 Presence	Pathogen 11 qPCR relative RNA equivalents	Pathogen 11 Abundance (ln)	Pathogen 12 Presence	Pathogen 12 qPCR relative RNA equivalents	Pathogen 12 Abundance (ln)	Pathogen 13 Presence	Pathogen 13 qPCR relative RNA equivalents	Pathogen 13 Abundance (ln)
187	1	S	alive	24	MT	296	August	25	2016	0	NA	NA	1	0	0	0	0	0	1	107651434	18.4944	1	0	0	0	NA	NA	1	195654156	19.0919	0	0	0	1	6781715	15.7297	0	0	0	1	56882	10.9487	0	NA	NA	0	NA	NA
188	2	S	alive	24	MT	296	August	25	2016	0	NA	NA	0	0	0	0	0	0	1	122090	11.7125	1	36017	10.4917	0	NA	NA	0	0	0	0	0	0	0	0	0	0	0	0	0	0	0	1	NA	NA	0	NA	NA
189	3	S	alive	24	MT	296	August	25	2016	0	NA	NA	1	46673279	17.6587	0	0	0	1	8072981	15.904	1	0	0	1	NA	NA	0	0	0	0	0	0	1	189	5.24175	0	0	0	1	469455	13.0593	1	NA	NA	0	NA	NA
190	5	S	alive	10	MT	296	August	25	2016	0	NA	NA	1	0	0	0	0	0	1	163965264	18.9152	1	2890337	14.8769	1	NA	NA	0	0	0	0	0	0	1	129	4.85981	0	0	0	1	33402	10.4164	1	NA	NA	0	NA	NA
191	6	S	dead	24	MT	296	August	25	2016	0	NA	NA	1	0	0	0	0	0	1	2053933	14.5353	1	0	0	1	NA	NA	0	0	0	0	0	0	0	0	0	0	0	0	0	0	0	1	NA	NA	0	NA	NA
192	7	S	dead	24	MT	296	August	25	2016	0	NA	NA	1	1286	7.16007	0	0	0	1	1696152	14.3439	0	0	0	1	NA	NA	0	0	0	0	0	0	0	0	0	0	0	0	1	114460	11.648	1	NA	NA	0	NA	NA
193	8	S	alive	24	MT	296	August	25	2016	0	NA	NA	1	126604	11.7488	0	0	0	1	179535053	19.0059	1	28135	10.2448	1	NA	NA	0	0	0	0	0	0	0	0	0	0	0	0	1	35651	10.4815	1	NA	NA	0	NA	NA
194	9	S	alive	24	MT	296	August	25	2016	0	NA	NA	1	20563	9.9313	0	0	0	1	61924611	17.9414	0	0	0	0	NA	NA	0	0	0	1	4998766	15.4247	0	0	0	0	0	0	1	5972447	15.6027	1	NA	NA	0	NA	NA
195	11	S	dead	24	MT	296	August	25	2016	0	NA	NA	1	0	0	0	0	0	1	71986402	18.092	0	0	0	0	NA	NA	0	0	0	0	0	0	0	0	0	0	0	0	1	11007	9.30629	1	NA	NA	0	NA	NA
196	13	S	alive	16	MT	296	August	25	2016	0	NA	NA	1	2640	7.87891	0	0	0	1	28937674	17.1807	0	0	0	0	NA	NA	0	0	0	0	0	0	0	0	0	0	0	0	1	177125	12.0846	1	NA	NA	0	NA	NA
197	14	S	dead	24	MT	296	August	25	2016	0	NA	NA	1	3176	8.06369	0	0	0	1	249076645	19.3333	0	0	0	0	NA	NA	0	0	0	0	0	0	0	0	0	0	0	0	1	71806532	18.0895	1	NA	NA	0	NA	NA
198	15	S	alive	24	MT	296	August	25	2016	0	NA	NA	1	0	0	0	0	0	1	111899	11.6254	0	0	0	0	NA	NA	0	0	0	0	0	0	0	0	0	0	0	0	1	6680	8.80687	1	NA	NA	0	NA	NA
199	17	S	alive	24	MT	296	August	25	2016	0	NA	NA	1	7415293	15.8191	0	0	0	1	1825715	14.4175	0	0	0	0	NA	NA	0	0	0	0	0	0	0	0	0	0	0	0	0	0	0	1	NA	NA	0	NA	NA
200	18	A	dead	7	MT	296	August	25	2016	0	NA	NA	1	62632941	17.9528	0	0	0	1	69117974	18.0513	0	0	0	1	NA	NA	0	0	0	0	0	0	0	0	0	0	0	0	1	3559441	15.0851	1	NA	NA	1	NA	NA
201	20	S	dead	24	MT	296	August	25	2016	0	NA	NA	1	6956	8.8475	0	0	0	1	181003063	19.014	0	0	0	1	NA	NA	1	9.196	2.21877	0	0	0	0	0	0	0	0	0	1	968611764	20.6914	1	NA	NA	1	NA	NA
202	21	S	alive	11	MT	296	August	25	2016	0	NA	NA	1	3065	8.02813	0	0	0	1	37562	10.5337	1	28349	10.2523	1	NA	NA	0	0	0	1	3148239619	21.8701	0	0	0	0	0	0	1	71532173	18.0857	1	NA	NA	1	NA	NA
203	22	S	dead	24	MT	296	August	25	2016	0	NA	NA	1	0	0	0	0	0	1	19649768	16.7936	0	0	0	1	NA	NA	0	0	0	1	2658	7.88533	0	0	0	0	0	0	1	10837	9.29072	1	NA	NA	1	NA	NA
204	23	S	alive	20	MT	296	August	25	2016	0	NA	NA	1	132637	11.7954	0	0	0	1	1572589	14.2682	0	0	0	1	NA	NA	0	0	0	1	338	5.82305	0	0	0	0	0	0	1	55379	10.922	1	NA	NA	0	NA	NA
205	24	S	alive	24	MT	296	August	25	2016	0	NA	NA	1	0	0	0	0	0	1	110962091	18.5247	0	0	0	0	NA	NA	0	0	0	1	225	5.4161	0	0	0	0	0	0	1	13118	9.48174	1	NA	NA	0	NA	NA
206	25	S	alive	24	MT	296	August	25	2016	0	NA	NA	1	1546	7.34407	0	0	0	1	54380357	17.8115	0	0	0	0	NA	NA	0	0	0	1	486	6.18621	0	0	0	0	0	0	1	9731	9.18307	1	NA	NA	0	NA	NA
207	26	S	alive	24	MT	296	August	25	2016	0	NA	NA	1	6509	8.78109	0	0	0	1	126584741	18.6564	0	0	0	0	NA	NA	0	0	0	1	515	6.24417	0	0	0	0	0	0	1	17890372	16.6998	1	NA	NA	0	NA	NA
208	27	S	alive	24	MT	296	August	25	2016	0	NA	NA	1	62501755	17.9507	0	0	0	1	132829084	18.7046	0	0	0	0	NA	NA	0	0	0	1	973	6.88038	0	0	0	0	0	0	1	547141516	20.1202	1	NA	NA	0	NA	NA
209	28	S	dead	24	MT	296	August	25	2016	0	NA	NA	1	39937	10.5951	0	0	0	1	371636	12.8257	0	0	0	0	NA	NA	0	0	0	1	715	6.57228	0	0	0	0	0	0	1	176754	12.0825	1	NA	NA	0	NA	NA
210	29	S	alive	20	MT	296	August	25	2016	0	NA	NA	1	325803936	19.6018	0	0	0	1	413701797	19.8407	0	0	0	0	NA	NA	0	0	0	1	0	0	0	0	0	0	0	0	1	794418087	20.4931	1	NA	NA	0	NA	NA
211	30	S	alive	18	MT	296	August	25	2016	0	NA	NA	1	229892155	19.2531	0	0	0	1	59635687	17.9038	0	0	0	0	NA	NA	1	3960	8.284	0	0	0	0	0	0	0	0	0	1	67446034	18.0268	0	NA	NA	0	NA	NA
212	31	S	alive	24	MT	296	August	25	2016	0	NA	NA	1	31352	10.3531	0	0	0	1	259219541	19.3732	0	0	0	0	NA	NA	0	0	0	1	2353821	14.6716	0	0	0	0	0	0	1	105784446	18.4769	1	NA	NA	0	NA	NA
213	32	S	alive	24	MT	296	August	25	2016	0	NA	NA	1	8883	9.09201	0	0	0	1	38994565	17.4789	0	0	0	0	NA	NA	0	0	0	0	0	0	0	0	0	0	0	0	1	1577157414	21.1789	0	NA	NA	0	NA	NA
214	33	S	dead	24	MT	296	August	25	2016	0	NA	NA	1	1652880	14.318	0	0	0	1	21043848	16.8621	0	0	0	0	NA	NA	0	0	0	0	0	0	0	0	0	0	0	0	1	46947	10.7568	1	NA	NA	0	NA	NA
215	34	S	alive	24	MT	296	August	25	2016	0	NA	NA	1	6850	8.83215	0	0	0	1	81488477	18.216	0	0	0	0	NA	NA	0	0	0	0	0	0	0	0	0	0	0	0	1	42858	10.6656	1	NA	NA	0	NA	NA
216	35	S	dead	18	MT	296	August	25	2016	0	NA	NA	1	8262	9.01954	0	0	0	1	50619670	17.7399	0	0	0	0	NA	NA	0	0	0	0	0	0	0	0	0	0	0	0	1	39943	10.5952	0	NA	NA	0	NA	NA
217	36	W	alive	4	MT	296	August	25	2016	0	NA	NA	1	50315	10.8261	0	0	0	1	1844675	14.4278	0	0	0	1	NA	NA	0	0	0	1	116884021	18.5767	0	0	0	0	0	0	1	10544278	16.1711	1	NA	NA	0	NA	NA
218	37	S	dead	24	MT	296	August	25	2016	0	NA	NA	1	6349	8.75621	0	0	0	1	80213315	18.2002	0	0	0	1	NA	NA	1	3043	8.0206	0	0	0	0	341	5.83188	0	196	5.27811	1	30619	10.3294	1	NA	NA	0	NA	NA
219	38	W	dead	4	MT	296	August	25	2016	0	NA	NA	1	48282	10.7848	0	0	0	1	655118	13.3926	0	0	0	1	NA	NA	1	5933	8.68829	1	2768814451	21.7417	1	10061616	16.1242	1	71119271	18.0799	1	447155078	19.9184	1	NA	NA	1	NA	NA
220	39	W	dead	3	MT	296	August	25	2016	0	NA	NA	1	28773266	17.175	0	0	0	1	48527372	17.6976	0	0	0	1	NA	NA	1	240870343	19.2998	0	0	0	1	NA	NA	1	NA	NA	1	824043	13.622	1	NA	NA	1	NA	NA
221	40	S	alive	16	MT	296	August	25	2016	0	NA	NA	1	213508	12.2714	0	0	0	1	42652307	17.5686	0	0	0	1	NA	NA	0	0	0	0	0	0	1	162	5.0876	0	0	0	1	441992731	19.9068	1	NA	NA	1	NA	NA
222	42	S	alive	17	MT	296	August	25	2016	0	NA	NA	1	17049	9.74391	0	0	0	1	142447	11.8667	1	23372	10.0593	1	NA	NA	1	477199642	19.9834	0	0	0	1	7864298	15.8778	0	0	0	1	4966	8.51037	1	NA	NA	0	NA	NA
223	43	S	alive	24	MT	296	August	25	2016	0	NA	NA	1	85340	11.3544	0	0	0	1	172318686	18.9649	0	0	0	0	NA	NA	0	0	0	0	0	0	0	0	0	0	0	0	1	392382382	19.7877	1	NA	NA	0	NA	NA
224	44	S	alive	24	MT	296	August	25	2016	0	NA	NA	1	3768	8.23456	0	0	0	1	31740	10.3653	0	0	0	0	NA	NA	1	5225	8.56121	0	0	0	0	0	0	0	0	0	1	11168	9.32081	1	NA	NA	0	NA	NA
225	45	S	alive	24	MT	296	August	25	2016	0	NA	NA	1	6879	8.83637	0	0	0	1	83342	11.3307	0	0	0	1	NA	NA	0	0	0	0	0	0	0	0	0	0	0	0	1	47631	10.7712	1	NA	NA	1	NA	NA
226	46	S	alive	24	MT	296	August	25	2016	0	NA	NA	1	5035	8.52437	0	0	0	1	16341479	16.6092	1	0	0	1	NA	NA	1	5468	8.60667	0	0	0	0	0	0	0	0	0	1	42716	10.6623	1	NA	NA	0	NA	NA
227	47	S	alive	24	MT	296	August	25	2016	0	NA	NA	1	2620	7.87131	0	0	0	1	922515	13.7349	1	28000	10.24	1	NA	NA	0	0	0	0	0	0	0	0	0	0	0	0	1	25312	10.139	1	NA	NA	0	NA	NA
228	48	S	dead	16	MT	296	August	25	2016	0	NA	NA	1	14191	9.56043	0	0	0	1	700763417	20.3677	1	0	0	0	NA	NA	0	0	0	0	0	0	0	0	0	0	0	0	1	45601892	17.6355	1	NA	NA	0	NA	NA
229	49	S	dead	16	MT	296	August	25	2016	0	NA	NA	1	1750	7.46794	0	0	0	1	37292618	17.4343	1	19981	9.90254	0	NA	NA	0	0	0	0	0	0	0	0	0	0	0	0	1	46163	10.7399	1	NA	NA	0	NA	NA
230	50	W	dead	3	MT	296	August	25	2016	0	NA	NA	1	11318	9.33424	0	0	0	1	466867356	19.9616	0	0	0	0	NA	NA	1	50651	10.8327	0	0	0	0	0	0	0	0	0	1	7193	8.88086	1	NA	NA	0	NA	NA
