# Supplementary material for: Longitudinal monitoring of honey bee colonies reveals dynamic nature of virus abundance and indicates a negative impact of Lake Sinai virus 2 on colony health
Source: PLoS One. 2020 Sep 8;15(9):e0237544. doi: 10.1371/journal.pone.0237544 (PMC7478651; doi:10.1371/journal.pone.0237544)
Supplement: S3 Table — Therefore, additional samples were obtained (i.e., 10 samples from 9 colonies; both adult bees and brood were obtained from one colony) from weak or dead colonies on November, 2016. Only two of the colonies sampled were established monitor colonies (i.e., c5 and c24), and therefore this data was not analyzed with the sample cohort. In addition to the panel of 13 pathogens monitored in the original study, additional molecular tests for two bacterial pathogens Melissococcus plutonis and Paenibacillus larvae, the causative agents of European Foulbrood Disease and American Foulbrood Disease, respectively; and a fungus that cause Chalkbrood disease Ascosphaera apis were carried out on these samples. (XLSX) [file pone.0237544.s024.xlsx]

## Sheet: Supporting Table S3
Supporting Table S3
After sampling for this study was completed in October 2016, the collaborating commercial beekeeper noticed increased deaths (over 60%) in the apiary where monitored colonies were located.
Therefore, additional samples were obtained (i.e., 10 samples from 9 colonies; both adult bees and brood were obtained from one colony) from weak or dead colonies on November, 2016.
Only two of the colonies sampled were established monitor colonies (i.e., c5 and c24), and therefore this data was not analyzed with the sample cohort.
In addition to the panel of 13 pathogens monitored in the original study, additional molecular tests for two bacterial pathogens Melissococcus plutonis and Paenibacillus larvae,
the causative agents of European Foulbrood Disease and American Foulbrood Disease, respectively; and a fungus that cause Chalkbrood disease Ascosphaera apis were carried out on these samples.
									acute bee paralysis virus			black queen cell virus			chronic bee paralysis virus			deformed wing virus			Israeli acute paralysis virus				Kashmir bee virus			Lake Sinai virus 1		Lake Sinai virus 2				Lake Sinai virus 3			Lake Sinai virus 4		sacbrood virus			Lotmaria passim (Crithidia mellficae, sf)				Nosema ceranae			Melissococcus plutonius
									ABPV PCR	ABPV qPCR	ABPV qPCR	BQCV PCR	BQCV qPCR	BQCV qPCR	CBPV PCR	CBPV qPCR	CBPV qPCR	DWV PCR	DWV qPCR	DWV qPCR	IAPV PCR	IAPV qPCR	IAPV qPCR	KBV PCR	KBV qPCR	KBV qPCR	LSV1 PCR	LSV1 qPCR	LSV1 qPCR	LSV2 PCR	LSV2 qPCR	LSV2 qPCR	LSV3 PCR	LSV3 qPCR	LSV3 qPCR	LSV4 PCR	LSV4 qPCR	LSV4 qPCR	SBV PCR	SBV qPCR	SBV qPCR	Lm PCR	Lm qPCR	Lm qPCR	Nc PCR	Nc qPCR	Nc qPCR	Mp PCR	Mp PCR
Sample Number	Unique Colony Identifier	Colony Strength Rating. (Weak, Average, Strong)	Frame Count	Sampling Location	Day of Study	Month	Day	Year	Pathogen 1 Presence	Pathogen 1 qPCR relative RNA equivalents	Pathogen 1 Abundance (ln)	Pathogen 2 Presence	Pathogen 2 qPCR relative RNA equivalents	Pathogen 2 Abundance (ln)	Pathogen 3 Presence	Pathogen 3 qPCR relative RNA equivalents	Pathogen 3 Abundance (ln)	Pathogen 4 Presence	Pathogen 4 qPCR relative RNA equivalents	Pathogen 4 Abundance (ln)	Pathogen 5 Presence	Pathogen 5 qPCR relative RNA equivalents	Pathogen 5 Abundance (ln)	Pathogen 6 Presence	Pathogen 6 qPCR relative RNA equivalents	Pathogen 6 Abundance (ln)	Pathogen 7 Presence	Pathogen 7 qPCR relative RNA equivalents	Pathogen 7 Abundance (ln)	Pathogen 8 Presence	Pathogen 8 qPCR relative RNA equivalents	Pathogen 8 Abundance (ln)	Pathogen 9 Presence	Pathogen 9 qPCR relative RNA equivalents	Pathogen 9 Abundance (ln)	Pathogen 10 Presence	Pathogen 10 qPCR relative RNA equivalents	Pathogen 10 Abundance (ln)	Pathogen 11 Presence	Pathogen 11 qPCR relative RNA equivalents	Pathogen 11 Abundance (ln)	Pathogen 12 Presence	Pathogen 12 qPCR relative RNA equivalents	Pathogen 12 Abundance (ln)	Pathogen 13 Presence	Pathogen 13 qPCR relative RNA equivalents	Pathogen 13 Abundance (ln)	Pathogen 14 Presence	Pathogen 14 qPCR relative RNA equivalents
264	1A	W	NA	MT	392	November	29	2016	0	0	0	2	27606	10.2258	0	0	0	3	150361285	18.8286	1	0	0	0	0	0	0	0	0	0	0	0	0	0	0	0	0	0	2	138463	11.8384	0	NA	NA	0	NA	NA	0	NA
265	3A	dead	NA	MT	392	November	29	2016	0	0	0	2	145418	11.8874	0	0	0	3	38694390	17.4712	0	0	0	0	0	0	0	0	0	0	0	0	0	0	0	0	0	0	1	2738	7.91535	0	NA	NA	0	NA	NA	0	NA
266	3B	dead	NA	MT	392	November	29	2016	NA	NA	NA	0	0	0	NA	NA	NA	3	151428	11.9279	0	0	0	0	0	0	0	0	0	0	0	0	0	0	0	0	0	0	0	0	0	0	NA	NA	0	NA	NA	0	NA
267	4	dead	NA	MT	392	November	29	2016	0	0	0	3	733019	13.5049	0	0	0	2	462583	13.0446	0	0	0	0	0	0	0	0	0	0	0	0	0	0	0	0	0	0	2	118098	11.6793	1	NA	NA	0	NA	NA	0	NA
268	c5	dead	NA	MT	392	November	29	2016	0	0	0	3	40032	10.5975	0	0	0	3	28625254	17.1698	2	72005	11.1845	0	0	0	0	0	0	2	616318	13.3315	3	41276	10.6281	3	84854	11.3487	1	827	6.71901	2	NA	NA	0	NA	NA	0	NA
269	6	dead	NA	MT	392	November	29	2016	0	0	0	3	47872170	17.684	0	0	0	3	41577384	17.5431	3	3200985657	21.8867	0	0	0	0	0	0	0	0	0	0	0	0	0	0	0	2	229332	12.3429	0	NA	NA	0	NA	NA	0	NA
270	7	dead	NA	MT	392	November	29	2016	0	0	0	3	1515737	14.2314	0	0	0	2	3219144	14.9846	3	507671	13.1376	0	0	0	0	0	0	0	0	0	0	0	0	0	0	0	3	71127495	18.08	0	NA	NA	0	NA	NA	0	NA
271	8	dead	NA	MT	392	November	29	2016	0	0	0	3	13141	9.48357	0	0	0	3	15249063	16.54	1	0	0	0	0	0	0	0	0	0	0	0	0	0	0	0	0	0	1	9702	9.18019	0	NA	NA	0	NA	NA	0	NA
272	9	dead	NA	MT	392	November	29	2016	0	0	0	3	204917101	19.1381	0	0	0	3	22433525	16.9261	3	14627915944	23.4062	0	0	0	1	373	5.92426	3	48334657	17.6937	2	9390	9.14751	0	0	0	2	4216413	15.2545	1	NA	NA	0	NA	NA	0	NA
273	c24	dead	NA	MT	392	November	29	2016	0	0	0	3	177522	12.0869	0	0	0	2	40886237	17.5263	1	33284	10.4129	0	0	0	1	0	0	0	0	0	3	423893	12.9572	3	814876	13.6108	1	21726	9.98631	2	NA	NA	0	NA	NA	0	NA
[truncated: 4 more columns]
